# Supplementary material for: 4-Chloro-N′-(4-meth­oxy­benzyl­idene)benzohydrazide methanol monosolvate
Source: Acta Crystallogr Sect E Struct Rep Online. 2010 Oct 9;66(Pt 11):o2729–30. doi: 10.1107/S1600536810038857 (PMC3009357; doi:10.1107/S1600536810038857)
Supplement: Supplementary file 2 [file e-66-o2729-Isup2.hkl]

# 
# h,k,l, Fc-squared, Fo-squared, sigma(Fo-squared) and status flag 
# 
data_I 
_shelx_title ' I         P 21         R   0.07' 
_shelx_refln_list_code          4 
_shelx_F_calc_maximum      150.61 
_exptl_crystal_F_000       336.00 
_reflns_d_resolution_high  0.7828 
 
loop_ 
 _symmetry_equiv_pos_as_xyz 
 'x, y, z' 
 '-x, y+1/2, -z' 
 
_cell_length_a    10.9140 
_cell_length_b     6.4590 
_cell_length_c    11.3580 
_cell_angle_alpha  90.000 
_cell_angle_beta   93.000 
_cell_angle_gamma  90.000 
 
_shelx_F_squared_multiplier     1.000 
 
loop_ 
 _refln_index_h 
 _refln_index_k 
 _refln_index_l 
 _refln_F_squared_calc 
 _refln_F_squared_meas 
 _refln_F_squared_sigma 
 _refln_observed_status 
   1   0   0      119.02      105.36      2.01 o 
   2   0   0      532.60      510.87      7.36 o 
   3   0   0     4044.41     4009.47     30.02 o 
   4   0   0       43.44       41.89      3.66 o 
   5   0   0      384.93      353.56      8.00 o 
   6   0   0        6.46        6.66      3.59 o 
   7   0   0      543.29      506.92     19.21 o 
   8   0   0       16.21       24.85      7.66 o 
   9   0   0       26.44       24.40      8.39 o 
  10   0   0        6.41       10.67      7.75 o 
  11   0   0       16.66       25.10      8.95 o 
  12   0   0        0.58        4.90      8.51 o 
  13   0   0        0.10       -0.84     12.69 o 
   1   1   0      987.88      983.01      7.29 o 
   2   1   0     5747.91     5940.97     28.62 o 
   3   1   0     4015.69     4084.00     22.77 o 
   4   1   0      572.67      550.39      7.29 o 
   5   1   0      140.32      143.99      4.56 o 
   6   1   0      161.32      158.23      4.95 o 
   7   1   0      127.75      135.19      8.19 o 
   8   1   0       27.33       34.55      6.00 o 
   9   1   0       40.98       48.43      7.13 o 
  10   1   0        2.14        6.58      5.22 o 
  11   1   0        0.13        3.96      5.35 o 
  12   1   0        0.64        6.37      6.16 o 
  13   1   0        1.59       -7.15      6.24 o 
   0   2   0     2813.21     2810.72     34.21 o 
   1   2   0     1368.77     1451.38     13.39 o 
   2   2   0      159.37      161.19      4.92 o 
   3   2   0       35.61       37.89      2.82 o 
   4   2   0      217.00      201.23      5.14 o 
   5   2   0      323.62      305.91      6.64 o 
   6   2   0      265.51      259.22      6.64 o 
   7   2   0      150.58      148.36     13.69 o 
   8   2   0       74.54       68.70      8.99 o 
   9   2   0       14.88       13.37      5.71 o 
  10   2   0       36.07       30.13      6.86 o 
  11   2   0       18.14       23.18      6.75 o 
  12   2   0        1.46        2.38      6.84 o 
  13   2   0        0.60        8.22      7.30 o 
   1   3   0     1012.02     1093.10     16.61 o 
   2   3   0      161.87      168.90      9.02 o 
   3   3   0       66.33       66.97      3.69 o 
   4   3   0        3.52       -1.89      2.29 o 
   5   3   0      145.42      151.84      6.53 o 
   6   3   0        4.88        7.51      5.62 o 
   7   3   0       40.33       43.29      5.34 o 
   8   3   0      121.94      122.08      9.46 o 
   9   3   0       51.77       47.06      7.07 o 
  10   3   0        1.60        9.58      6.50 o 
  11   3   0       15.04        9.50      6.63 o 
  12   3   0       10.08       12.21      7.43 o 
   0   4   0      979.17      998.06     36.77 o 
   1   4   0      195.52      204.57      9.01 o 
   2   4   0       51.18       51.08      4.55 o 
   3   4   0      102.24      101.21     10.56 o 
   4   4   0      158.62      165.42      8.01 o 
   5   4   0       18.76       18.49      4.42 o 
   6   4   0       79.12       72.92      7.10 o 
   7   4   0      148.01      142.76     10.51 o 
   8   4   0       27.78       23.01      8.10 o 
   9   4   0       23.40       23.83      8.53 o 
  10   4   0       42.33       50.64     14.23 o 
  11   4   0        6.68       19.13      8.28 o 
  12   4   0        0.39       -5.74     12.61 o 
   1   5   0       10.34        6.25      4.21 o 
   2   5   0       58.20       56.00      7.24 o 
   3   5   0       39.44       35.72      6.43 o 
   4   5   0       44.97       38.88      6.54 o 
   5   5   0       18.49       13.82      6.03 o 
   6   5   0        4.76        3.52      5.19 o 
   7   5   0        7.34        4.87      8.56 o 
   8   5   0       22.93       18.98     10.51 o 
   9   5   0        4.32        6.19     10.89 o 
  10   5   0        0.76        5.11     11.89 o 
  11   5   0        1.73        8.10     18.06 o 
   0   6   0      135.24      135.76     16.07 o 
   1   6   0       26.37       26.32      6.26 o 
   2   6   0       49.85       44.18      7.18 o 
   3   6   0        5.09        8.76      5.65 o 
   4   6   0        0.46        4.17      4.87 o 
   5   6   0       19.53       16.95      8.77 o 
   6   6   0        2.22       10.60      6.40 o 
   7   6   0        2.46       13.26      8.08 o 
   8   6   0        5.64       12.74     24.82 o 
   9   6   0        4.47       22.41     17.78 o 
   1   7   0       38.87       37.00      7.62 o 
   2   7   0       20.71       33.09      7.67 o 
   3   7   0       33.85       37.47      8.11 o 
   4   7   0        7.18        4.78      6.19 o 
   5   7   0       14.62       10.42      9.48 o 
   6   7   0        0.78        7.47      6.98 o 
   7   7   0        6.64        7.74     15.96 o 
   0   8   0       12.05       -4.55     12.87 o 
   1   8   0        3.06        5.63     10.54 o 
   2   8   0        2.64        3.40     10.58 o 
   3   8   0        6.14        0.22     14.54 o 
 -13   0   1        0.99       -5.87      8.83 o 
 -12   0   1        0.01       -0.96      7.84 o 
 -11   0   1        4.06        5.57      7.55 o 
 -10   0   1        9.22       11.30      9.12 o 
  -9   0   1        3.71       -6.81      5.22 o 
  -8   0   1       13.62        7.38      5.68 o 
  -7   0   1       25.74       24.79      6.54 o 
  -6   0   1       58.24       74.15      7.98 o 
  -5   0   1       53.29       61.23      6.81 o 
  -4   0   1      313.65      292.87     11.46 o 
  -3   0   1      165.47      140.84      6.77 o 
  -2   0   1       41.10       40.81      7.92 o 
  -1   0   1       90.47       85.03      2.31 o 
   0   0   1      276.93      242.08      4.56 o 
   1   0   1     1652.45     1613.07     16.39 o 
   2   0   1       93.94       86.92      4.97 o 
   3   0   1    22683.62    21944.68    127.87 o 
   4   0   1        9.68       15.24      2.80 o 
   5   0   1      279.04      292.12      8.19 o 
   6   0   1      313.07      299.83     10.29 o 
   7   0   1        3.31       14.07      5.79 o 
   8   0   1      146.67      139.34     12.77 o 
   9   0   1        1.07        2.15      7.84 o 
  10   0   1       81.31       70.67     11.42 o 
  11   0   1       16.64       22.94      9.23 o 
  12   0   1        7.46       17.48      9.89 o 
  13   0   1        1.55       -5.18      8.72 o 
 -13   1   1        2.09       -4.61      6.21 o 
 -12   1   1        3.20       11.95      6.04 o 
 -11   1   1        5.96        5.01      5.34 o 
 -10   1   1        3.94       -0.31      4.94 o 
  -9   1   1       32.84       34.29      8.24 o 
  -8   1   1       32.90       23.98      5.44 o 
  -7   1   1        6.97        8.71      3.72 o 
  -6   1   1       94.45       84.68      5.94 o 
  -5   1   1      420.64      393.27      7.47 o 
  -4   1   1      425.57      417.00      7.84 o 
  -3   1   1      242.93      237.21      4.35 o 
  -2   1   1     1385.27     1434.45     11.76 o 
  -1   1   1      977.13     1027.32      7.79 o 
   0   1   1      596.00      586.56      6.46 o 
   1   1   1     3782.12     3891.02     19.87 o 
   2   1   1     3085.80     3173.64     18.28 o 
   3   1   1     1612.10     1609.78     12.72 o 
   4   1   1      234.52      229.92      5.18 o 
   5   1   1      852.08      860.53     11.57 o 
   6   1   1     1716.23     1722.96     16.43 o 
   7   1   1       34.16       36.44      4.50 o 
   8   1   1       32.76       25.98      5.77 o 
   9   1   1      105.20       85.38      8.75 o 
  10   1   1        5.57        6.84      5.36 o 
  11   1   1        0.69        8.78      5.85 o 
  12   1   1        3.17        0.63      6.41 o 
  13   1   1        0.83        4.15      7.47 o 
 -13   2   1        4.35        5.45      8.08 o 
 -12   2   1        0.01       -5.80      6.27 o 
 -11   2   1        9.73        9.39      7.95 o 
 -10   2   1       10.26       12.04      5.65 o 
  -9   2   1       10.23       14.44      5.73 o 
  -8   2   1       72.53       82.74      8.21 o 
  -7   2   1       13.43        6.38      6.66 o 
  -6   2   1       77.14       85.45      4.58 o 
  -5   2   1      104.99      105.95      4.61 o 
  -4   2   1       61.51       63.07      3.61 o 
  -3   2   1      490.08      492.02      7.28 o 
  -2   2   1      438.78      454.88      8.99 o 
  -1   2   1      254.45      258.27      5.42 o 
   0   2   1      581.89      579.08      7.87 o 
   1   2   1      140.63      135.03      4.41 o 
   2   2   1      299.41      281.74      5.16 o 
   3   2   1      299.72      289.51      5.85 o 
   4   2   1      433.79      425.23      7.54 o 
   5   2   1      172.65      164.86      5.51 o 
   6   2   1        5.29       14.05      3.02 o 
   7   2   1       78.24       79.24      5.41 o 
   8   2   1      116.00      105.36      8.92 o 
   9   2   1       70.30       68.23      8.24 o 
  10   2   1       26.66       24.13      6.47 o 
  11   2   1        5.37        1.50      5.83 o 
  12   2   1        1.75        5.39      6.81 o 
  13   2   1        4.04        1.70      7.74 o 
 -12   3   1        0.80       -3.84      6.41 o 
 -11   3   1        4.16        1.73      6.17 o 
 -10   3   1       22.69       14.57      6.15 o 
  -9   3   1        5.43       11.33      5.33 o 
  -8   3   1       98.33      106.32     19.48 o 
  -7   3   1       35.01       22.27      5.64 o 
  -6   3   1       39.77       51.09      4.36 o 
  -5   3   1      272.01      246.95      8.06 o 
  -4   3   1       49.82       46.72      3.50 o 
  -3   3   1       16.09       23.31      2.66 o 
  -2   3   1      528.49      580.91      8.11 o 
  -1   3   1       78.51       96.18      9.05 o 
   0   3   1      485.18      455.84      9.04 o 
   1   3   1        8.76       12.26      2.63 o 
   2   3   1     1391.59     1515.66     17.74 o 
   3   3   1      183.74      189.66      5.23 o 
   4   3   1      164.67      176.04      5.67 o 
   5   3   1      134.31      136.19     10.18 o 
   6   3   1       40.87       55.25      4.89 o 
   7   3   1       60.60       77.16      5.79 o 
   8   3   1        9.53       14.58      5.92 o 
   9   3   1       26.65       27.73      7.78 o 
  10   3   1       52.82       48.94     11.24 o 
  11   3   1       31.06       28.05      7.86 o 
  12   3   1        7.78        9.92      7.45 o 
 -12   4   1        3.72      -11.16     12.32 o 
 -11   4   1        9.83       15.80      8.82 o 
 -10   4   1        9.82       19.34      8.57 o 
  -9   4   1       10.79        3.84      7.20 o 
  -8   4   1       10.92       -0.39      6.59 o 
  -7   4   1      116.97      129.42     17.27 o 
  -6   4   1       52.49       49.34      5.99 o 
  -5   4   1       41.88       56.76      8.44 o 
  -4   4   1      265.69      257.39      9.41 o 
  -3   4   1      105.79      101.42      6.06 o 
  -2   4   1      153.13      152.82      9.04 o 
  -1   4   1      209.48      223.22      9.97 o 
   0   4   1       79.47       96.25      7.55 o 
   1   4   1      126.49      124.41      6.54 o 
   2   4   1      188.11      197.64     17.97 o 
   3   4   1      172.48      186.02      9.11 o 
   4   4   1       85.09       74.02      6.46 o 
   5   4   1       23.00       27.61      5.03 o 
   6   4   1       29.66       41.32      6.09 o 
   7   4   1       46.82       38.08      7.18 o 
   8   4   1        1.35       -2.98      6.81 o 
   9   4   1       36.94       40.67     13.92 o 
  10   4   1        3.22        0.12     10.67 o 
  11   4   1        6.48        8.97      8.72 o 
  12   4   1        2.62       29.12     21.77 o 
 -11   5   1        0.64        1.60     18.04 o 
 -10   5   1        7.46       22.70     14.05 o 
  -9   5   1        4.39       -6.34     15.67 o 
  -8   5   1       11.63       14.38     11.91 o 
  -7   5   1        2.64       13.54     10.70 o 
  -6   5   1       50.87       52.96      7.44 o 
  -5   5   1       70.31       74.80      8.36 o 
  -4   5   1       18.81       14.17      5.06 o 
  -3   5   1        1.51       -3.24      3.95 o 
  -2   5   1        0.72       11.34      4.76 o 
  -1   5   1       54.08       60.72      7.54 o 
   0   5   1       40.05       35.99      6.18 o 
   1   5   1       48.37       36.79     10.62 o 
   2   5   1        2.97       -0.72      3.86 o 
   3   5   1       23.03       21.95      5.65 o 
   4   5   1        3.07        8.01      4.76 o 
   5   5   1       29.22       20.99      5.71 o 
   6   5   1       39.45       50.61      7.80 o 
   7   5   1       25.97       24.63      6.43 o 
   8   5   1       22.98       20.05     10.79 o 
   9   5   1        1.11        3.60     10.95 o 
  10   5   1        8.45        9.16     12.00 o 
  -9   6   1       24.16       10.78     14.49 o 
  -8   6   1        4.72        5.86     11.09 o 
  -7   6   1        3.22        2.11     10.22 o 
  -6   6   1        3.87        8.11      5.89 o 
  -5   6   1        1.95       -4.01      4.91 o 
  -4   6   1        4.89        6.73      5.40 o 
  -3   6   1       12.83        9.91      5.09 o 
  -2   6   1       16.82       11.50      5.53 o 
  -1   6   1        2.14       -4.64      4.39 o 
   0   6   1        7.58        9.15      4.94 o 
   1   6   1       54.50       56.30     12.48 o 
   2   6   1       27.02       27.29      6.10 o 
   3   6   1      114.52      100.54     10.14 o 
   4   6   1       16.08        7.00      5.22 o 
   5   6   1       10.57        9.45      5.93 o 
   6   6   1        8.00        5.94      5.84 o 
   7   6   1        4.13       10.58      6.85 o 
   8   6   1        5.21       -1.32     10.25 o 
  -7   7   1       33.74       31.62     19.86 o 
  -6   7   1        0.07       -0.69      6.88 o 
  -5   7   1       11.69       15.49      7.16 o 
  -4   7   1        5.26        9.57      6.60 o 
  -3   7   1        3.74        0.23      6.03 o 
  -2   7   1       18.40        9.62      6.26 o 
  -1   7   1       11.84       -0.40      5.58 o 
   0   7   1       65.90       39.43      8.13 o 
   1   7   1       32.55       21.39      6.90 o 
   2   7   1       26.58       23.86      6.97 o 
   3   7   1        2.81        5.95      6.31 o 
   4   7   1       19.95       26.75      7.56 o 
   5   7   1        5.93       11.39      7.34 o 
   6   7   1        9.31       17.77      7.49 o 
   7   7   1        8.09        2.49     16.49 o 
  -3   8   1        8.04       -0.44     15.00 o 
  -2   8   1        0.80        5.77     10.27 o 
  -1   8   1        3.11        7.11      9.81 o 
   0   8   1       10.24        6.27     11.71 o 
   1   8   1        6.07       18.21     15.36 o 
   2   8   1        0.27       -1.38     14.34 o 
   3   8   1       17.53       28.63     17.53 o 
 -13   0   2        8.84        4.81      8.74 o 
 -12   0   2        6.21        6.96      8.45 o 
 -11   0   2        2.03       13.12      8.34 o 
 -10   0   2        1.20        5.68      6.47 o 
  -9   0   2        5.40        4.85      8.41 o 
  -8   0   2        0.09       -6.82      4.54 o 
  -7   0   2      110.51       97.42     10.02 o 
  -6   0   2      147.60      138.01      9.75 o 
  -5   0   2      146.83      151.45      9.30 o 
  -4   0   2      175.48      155.53      7.68 o 
  -3   0   2      125.69      117.78     12.38 o 
  -2   0   2      255.95      252.70      7.34 o 
  -1   0   2      141.65      133.78      4.78 o 
   0   0   2     1018.19      946.40     14.00 o 
   1   0   2       50.78       49.52      2.48 o 
   2   0   2     1968.18     1888.77     17.83 o 
   3   0   2      317.61      296.89      7.47 o 
   4   0   2      678.04      694.63     12.35 o 
   5   0   2       57.13       59.96      5.89 o 
   6   0   2      770.32      761.79     15.12 o 
   7   0   2       19.57       29.18      4.91 o 
   8   0   2       50.54       39.44      8.39 o 
   9   0   2       21.43       18.40     12.44 o 
  10   0   2        0.06       -5.97      6.52 o 
  11   0   2       13.25       18.43      8.88 o 
  12   0   2        7.21       14.28      8.85 o 
  13   0   2        9.42        8.57     10.05 o 
 -13   1   2        2.06       -8.83      5.89 o 
 -12   1   2        0.02       -3.05      5.42 o 
 -11   1   2        9.33        6.14      5.65 o 
 -10   1   2       18.83        6.72      5.09 o 
  -9   1   2       21.38       20.99      5.47 o 
  -8   1   2       43.20       32.82      5.72 o 
  -7   1   2      123.26      123.94      8.00 o 
  -6   1   2      100.08      102.65      6.68 o 
  -5   1   2      155.77      158.58      6.90 o 
  -4   1   2      266.95      249.81      5.08 o 
  -3   1   2      413.52      409.91      5.82 o 
  -2   1   2     1169.38     1214.66     10.09 o 
  -1   1   2       88.04       90.20      4.50 o 
   0   1   2     1341.37     1289.14     11.50 o 
   1   1   2      931.26      929.20      8.16 o 
   2   1   2     1840.05     1857.13     13.35 o 
   3   1   2     1740.47     1747.62     15.79 o 
   4   1   2      760.08      701.16      9.21 o 
   5   1   2      273.77      281.41      6.82 o 
   6   1   2      195.88      199.91      7.60 o 
   7   1   2      105.03      117.23      8.14 o 
   8   1   2       46.19       53.53      6.91 o 
   9   1   2      213.15      211.87     11.62 o 
  10   1   2        8.73       13.31      5.73 o 
  11   1   2        0.46        3.67      5.84 o 
  12   1   2       14.17       14.32      7.13 o 
  13   1   2        1.65        8.41      7.82 o 
 -13   2   2       10.15        6.22      7.21 o 
 -12   2   2       21.71       16.22      6.72 o 
 -11   2   2        0.67        4.85      5.66 o 
 -10   2   2       16.51       13.97      5.46 o 
  -9   2   2       14.69        8.22      4.99 o 
  -8   2   2       87.93       91.09      8.40 o 
  -7   2   2       58.75       61.39     10.02 o 
  -6   2   2       35.14       41.91      3.72 o 
  -5   2   2      402.34      383.99      7.33 o 
  -4   2   2       16.95       19.53      2.69 o 
  -3   2   2      116.07      116.43      4.36 o 
  -2   2   2      169.73      176.83      5.16 o 
  -1   2   2      455.63      484.92      6.37 o 
   0   2   2       84.69       95.72      4.99 o 
   1   2   2     2606.55     2535.47     19.99 o 
   2   2   2       73.93       79.04      3.92 o 
   3   2   2      262.65      284.91      6.06 o 
   4   2   2       39.40       43.93      4.28 o 
   5   2   2       78.79       88.03      4.97 o 
   6   2   2       51.67       56.42      7.67 o 
   7   2   2       39.81       51.28      5.02 o 
   8   2   2       37.97       32.57      6.51 o 
   9   2   2       20.26       22.02      6.31 o 
  10   2   2        3.87       10.72      5.88 o 
  11   2   2       22.48       22.81      7.47 o 
  12   2   2       22.06       22.62      9.27 o 
  13   2   2        3.32       21.53     10.74 o 
 -12   3   2        6.35        3.87      6.54 o 
 -11   3   2       18.80       22.23      7.27 o 
 -10   3   2       16.45       19.57      5.74 o 
  -9   3   2       19.30       14.47      5.21 o 
  -8   3   2       10.04        8.94      4.96 o 
  -7   3   2      118.74      124.54      8.85 o 
  -6   3   2       44.78       44.10      4.11 o 
  -5   3   2      167.87      169.15      5.88 o 
  -4   3   2       32.34       44.41      4.86 o 
  -3   3   2       11.67       19.44      2.57 o 
  -2   3   2      379.67      345.16      6.92 o 
  -1   3   2      205.34      189.63      6.09 o 
   0   3   2      158.17      163.49      6.69 o 
   1   3   2      148.37      157.07      6.45 o 
   2   3   2        8.20        9.99      2.80 o 
   3   3   2      345.73      362.82     10.51 o 
   4   3   2        9.14        9.41      2.64 o 
   5   3   2      173.56      183.35      6.69 o 
   6   3   2       47.94       45.38      6.95 o 
   7   3   2       62.01       54.38      5.42 o 
   8   3   2       29.68       19.97      6.47 o 
   9   3   2        9.94        6.28     10.08 o 
  10   3   2       26.17       30.29      7.10 o 
  11   3   2        2.90        7.15      8.29 o 
  12   3   2        3.90       13.35     11.01 o 
 -12   4   2        0.63       32.69     15.83 o 
 -11   4   2        8.69       16.68      8.53 o 
 -10   4   2       22.03       22.51      8.22 o 
  -9   4   2       28.11       26.85     10.09 o 
  -8   4   2       24.91       26.32      8.15 o 
  -7   4   2       86.24      107.21     21.07 o 
  -6   4   2        8.76        5.06      3.19 o 
  -5   4   2       99.60      115.09      6.01 o 
  -4   4   2      118.22      131.52      7.09 o 
  -3   4   2      125.55      122.58      6.68 o 
  -2   4   2       15.39       14.05      3.54 o 
  -1   4   2       22.74       17.76      3.33 o 
   0   4   2      100.60       98.31      9.06 o 
   1   4   2      124.75      131.12      7.02 o 
   2   4   2       56.80       57.73      5.53 o 
   3   4   2       27.48       26.21      4.49 o 
   4   4   2      103.11      110.41      7.59 o 
   5   4   2        6.08        2.55      4.58 o 
   6   4   2        6.49       13.56      4.87 o 
   7   4   2        6.79        5.03      4.95 o 
   8   4   2        2.96       10.38      7.42 o 
   9   4   2       19.41        6.19      7.81 o 
  10   4   2        6.48       17.20     11.70 o 
  11   4   2        0.85        5.48      8.92 o 
 -10   5   2       18.38       23.70     20.39 o 
  -9   5   2       14.84       16.69     11.11 o 
  -8   5   2       19.55        8.59     10.82 o 
  -7   5   2      111.44      108.01     16.43 o 
  -6   5   2       25.43       23.65      6.39 o 
  -5   5   2      101.15       88.53      8.95 o 
  -4   5   2        9.58       14.35      5.27 o 
  -3   5   2      137.44      122.18     10.03 o 
  -2   5   2       63.05       79.38      8.35 o 
  -1   5   2       61.51       52.28      7.30 o 
   0   5   2       81.22       77.46      8.41 o 
   1   5   2        2.78        2.39      4.26 o 
   2   5   2      133.72      135.03     11.86 o 
   3   5   2        5.82        2.75      5.34 o 
   4   5   2       29.60       28.55      7.37 o 
   5   5   2        9.27        9.34      5.33 o 
   6   5   2        9.55       13.80      6.54 o 
   7   5   2        1.22        7.03      6.81 o 
   8   5   2        2.43       20.79     15.56 o 
   9   5   2        8.43        3.88     14.11 o 
  10   5   2        1.89       -9.54     15.67 o 
  -9   6   2       16.08       39.97     19.75 o 
  -8   6   2       27.15       32.92     13.18 o 
  -7   6   2        4.74       15.75     11.52 o 
  -6   6   2       23.47       18.66      6.77 o 
  -5   6   2       23.21       24.81      6.74 o 
  -4   6   2       11.41        9.41      5.93 o 
  -3   6   2       10.93        2.88      4.99 o 
  -2   6   2        0.58        1.62      4.69 o 
  -1   6   2       96.75       87.74      9.52 o 
   0   6   2       15.36       10.33      5.28 o 
   1   6   2        0.24        8.46      5.18 o 
   2   6   2       36.06       38.94      6.98 o 
   3   6   2        4.15       -2.30      4.42 o 
   4   6   2       28.05       35.44      7.02 o 
   5   6   2       13.57       14.17      5.90 o 
   6   6   2       37.35       31.96      7.53 o 
   7   6   2        7.31        8.05      7.78 o 
   8   6   2        8.71       15.18     14.69 o 
  -7   7   2        8.98       22.86     19.02 o 
  -6   7   2        0.01        1.22      6.82 o 
  -5   7   2       13.72        4.74      6.79 o 
  -4   7   2       35.16       34.79      8.49 o 
  -3   7   2        7.98       10.97      6.52 o 
  -2   7   2       12.66       13.69      6.32 o 
  -1   7   2       12.65       15.36      6.67 o 
   0   7   2        5.71       -0.64      5.76 o 
   1   7   2        2.34        8.78      6.21 o 
   2   7   2        6.62       10.91      6.19 o 
   3   7   2       25.43       18.04      7.15 o 
   4   7   2        5.59        8.20      6.56 o 
   5   7   2       14.85       20.36      9.99 o 
   6   7   2        0.23        8.91      9.03 o 
   7   7   2        4.40       27.07     11.63 o 
  -2   8   2        2.08        0.47     14.54 o 
  -1   8   2        2.89       -0.95     14.60 o 
   0   8   2        6.75       24.48     12.19 o 
   1   8   2        8.18       30.65     18.80 o 
   2   8   2        4.35       -7.15     14.34 o 
 -13   0   3        8.95       -6.87      8.39 o 
 -12   0   3        7.01       15.46      9.29 o 
 -11   0   3       10.07        4.55      6.97 o 
 -10   0   3       95.53       80.95     12.17 o 
  -9   0   3      118.78      115.06     23.82 o 
  -8   0   3        0.40        2.14      6.06 o 
  -7   0   3        3.53        2.18      5.94 o 
  -6   0   3       29.83       33.96      6.38 o 
  -5   0   3        1.27        1.05      3.04 o 
  -4   0   3      606.29      562.07     15.00 o 
  -3   0   3      318.29      294.43      9.55 o 
  -2   0   3     1312.86     1225.44     14.66 o 
  -1   0   3       34.67       29.80      5.23 o 
   0   0   3       46.77       44.62      3.61 o 
   1   0   3      280.75      291.41      5.97 o 
   2   0   3      777.10      768.90     10.90 o 
   3   0   3      859.43      807.85     18.16 o 
   4   0   3      140.24      145.18      7.11 o 
   5   0   3       47.14       53.89      5.41 o 
   6   0   3       99.22      101.99      7.43 o 
   7   0   3        5.45        6.40      3.87 o 
   8   0   3       56.31       55.31      9.50 o 
   9   0   3       77.78       62.92     10.93 o 
  10   0   3        6.30        3.94      7.20 o 
  11   0   3       13.82        7.31      8.68 o 
  12   0   3        2.21        7.58      9.48 o 
  13   0   3        0.64       13.74     16.09 o 
 -13   1   3       15.69        5.72      7.01 o 
 -12   1   3       18.84       17.45      6.42 o 
 -11   1   3       18.59       23.95      6.45 o 
 -10   1   3       22.22       16.82      5.58 o 
  -9   1   3        4.34       11.90      5.23 o 
  -8   1   3       60.87       50.33      6.54 o 
  -7   1   3      279.09      254.56     10.46 o 
  -6   1   3      172.96      168.50      8.17 o 
  -5   1   3      105.37      125.44      9.82 o 
  -4   1   3      519.58      533.85      8.12 o 
  -3   1   3      162.41      157.26      4.01 o 
  -2   1   3       57.33       56.08      2.87 o 
  -1   1   3     3157.51     3008.83     20.22 o 
   0   1   3      851.10      850.97      8.01 o 
   1   1   3      398.00      375.39      8.53 o 
   2   1   3      318.69      312.28      6.53 o 
   3   1   3      112.78      116.07      4.19 o 
   4   1   3      194.98      192.64      5.68 o 
   5   1   3      559.15      539.95      9.24 o 
   6   1   3      827.07      813.33     13.20 o 
   7   1   3       86.16       87.84      5.76 o 
   8   1   3       12.59       15.25      5.32 o 
   9   1   3        3.42        4.91      6.50 o 
  10   1   3        4.00        3.57      5.60 o 
  11   1   3       13.29       20.16      8.20 o 
  12   1   3       10.54       10.52      9.55 o 
  13   1   3        2.69       20.91     10.24 o 
 -13   2   3       23.23       13.95      8.57 o 
 -12   2   3        6.29        6.59      6.12 o 
 -11   2   3        8.91        7.15      5.85 o 
 -10   2   3       43.86       34.29      6.34 o 
  -9   2   3       69.68       67.39      7.90 o 
  -8   2   3       31.48       28.83      5.82 o 
  -7   2   3       16.39       13.88      4.63 o 
  -6   2   3      224.77      216.46      8.80 o 
  -5   2   3      620.85      604.84      9.39 o 
  -4   2   3       71.21       71.69      4.01 o 
  -3   2   3      767.79      743.98      9.65 o 
  -2   2   3      618.68      654.80      8.50 o 
  -1   2   3       59.30       62.87      3.43 o 
   0   2   3     1100.27     1102.57     10.47 o 
   1   2   3      330.58      323.46      5.62 o 
   2   2   3      188.19      181.78      5.36 o 
   3   2   3      352.80      352.31      7.31 o 
   4   2   3     1510.75     1519.20     15.44 o 
   5   2   3       98.19      109.11      5.69 o 
   6   2   3       17.21       18.12      3.76 o 
   7   2   3        4.41        2.51      3.41 o 
   8   2   3       26.10       50.12      8.86 o 
   9   2   3       45.83       49.02     12.35 o 
  10   2   3        8.03       14.20      7.57 o 
  11   2   3        3.81       20.40     15.35 o 
  12   2   3        4.04       10.98      9.06 o 
  13   2   3        0.42      -13.05      8.70 o 
 -12   3   3        6.99        5.26     10.36 o 
 -11   3   3       25.78       16.89      6.71 o 
 -10   3   3       43.33       41.62      7.32 o 
  -9   3   3       30.19       24.48      6.64 o 
  -8   3   3       83.34       86.12      8.84 o 
  -7   3   3      125.12      114.30      9.74 o 
  -6   3   3       75.36       67.82      4.93 o 
  -5   3   3        1.29        4.69      2.58 o 
  -4   3   3      200.21      201.24      6.34 o 
  -3   3   3      138.25      157.10      5.43 o 
  -2   3   3      159.79      156.35      4.99 o 
  -1   3   3      240.34      240.36      7.81 o 
   0   3   3       77.17       97.68     10.02 o 
   1   3   3      228.65      213.58      6.67 o 
   2   3   3       53.07       58.28      6.43 o 
   3   3   3      116.85      106.68      7.18 o 
   4   3   3       52.08       53.61      4.38 o 
   5   3   3       27.06       31.08      4.23 o 
   6   3   3       95.97      100.92      6.28 o 
   7   3   3       30.27       35.14      5.18 o 
   8   3   3        0.60        4.58      5.25 o 
   9   3   3        7.91       17.99      7.77 o 
  10   3   3        9.28       14.30      8.83 o 
  11   3   3       10.36       22.36     10.39 o 
  12   3   3        2.92        6.25      9.97 o 
 -11   4   3        5.06        8.43     10.68 o 
 -10   4   3        6.39        7.32      6.81 o 
  -9   4   3        6.03       11.78      8.21 o 
  -8   4   3       64.83       65.69     10.55 o 
  -7   4   3       98.27       97.37      8.76 o 
  -6   4   3      113.00      114.30      6.85 o 
  -5   4   3       84.23       86.22      7.23 o 
  -4   4   3      190.42      190.52     11.00 o 
  -3   4   3        7.47        4.68      3.37 o 
  -2   4   3      210.92      216.29     12.05 o 
  -1   4   3       16.39       24.31      3.97 o 
   0   4   3       82.51       90.82      6.26 o 
   1   4   3      122.03      130.78      7.38 o 
   2   4   3        0.80        1.57      3.13 o 
   3   4   3       44.02       57.44      5.92 o 
   4   4   3        2.70        7.23      4.05 o 
   5   4   3       86.12       94.35      7.91 o 
   6   4   3        4.25        3.74      4.81 o 
   7   4   3       17.14       11.10      5.65 o 
   8   4   3        4.18       10.77      8.21 o 
   9   4   3        5.55        9.12     13.84 o 
  10   4   3        0.53        8.13     19.54 o 
  11   4   3        0.08       32.50     10.65 o 
 -10   5   3        4.67       19.24      9.32 o 
  -9   5   3        5.34        1.55     16.89 o 
  -8   5   3       13.66        1.30     10.74 o 
  -7   5   3       70.08       67.83     14.23 o 
  -6   5   3      126.72      119.57     10.60 o 
  -5   5   3      159.33      142.17     11.05 o 
  -4   5   3      317.16      297.47     13.70 o 
  -3   5   3       15.42       18.62      5.41 o 
  -2   5   3      283.42      286.71     12.27 o 
  -1   5   3       88.72       82.86      8.62 o 
   0   5   3      118.37      136.94     12.16 o 
   1   5   3       19.22       18.52      5.81 o 
   2   5   3       25.24       15.23      5.22 o 
   3   5   3       57.83       66.91      8.07 o 
   4   5   3        4.80        9.30      5.25 o 
   5   5   3       44.12       51.37      7.63 o 
   6   5   3        2.91        5.98      6.49 o 
   7   5   3       14.22       23.65     10.45 o 
   8   5   3        1.31        4.64     10.17 o 
   9   5   3        1.46       10.05     12.72 o 
  10   5   3        4.34       22.11     14.10 o 
  -8   6   3        9.60        6.24     10.31 o 
  -7   6   3       13.22        3.04     10.16 o 
  -6   6   3       76.64       89.52     12.05 o 
  -5   6   3       62.50       48.26      8.19 o 
  -4   6   3       27.02       28.06      8.59 o 
  -3   6   3        1.86        4.89      5.40 o 
  -2   6   3       20.20       16.42      7.59 o 
  -1   6   3       16.41       12.70      5.31 o 
   0   6   3       24.35       19.78      6.26 o 
   1   6   3        2.43        7.89      5.28 o 
   2   6   3       81.42       71.33      8.89 o 
   3   6   3        8.81        4.35      5.23 o 
   4   6   3        0.85       10.80      8.53 o 
   5   6   3       38.37       28.41      9.71 o 
   6   6   3        1.46       16.74      9.73 o 
   7   6   3        7.88        1.65      9.19 o 
   8   6   3        6.16       -5.15     14.27 o 
  -6   7   3        3.48        2.84     10.22 o 
  -5   7   3       11.13        1.24      6.72 o 
  -4   7   3       15.51       20.34      7.32 o 
  -3   7   3        3.59       10.28      6.40 o 
  -2   7   3        3.55        3.58      5.72 o 
  -1   7   3        0.94       -4.17      5.43 o 
   0   7   3        4.56        2.78      5.90 o 
   1   7   3        2.87        9.17      6.22 o 
   2   7   3        3.00        2.85      7.82 o 
   3   7   3        4.44        9.86      7.63 o 
   4   7   3        2.06        9.21      7.91 o 
   5   7   3        3.48       13.44      8.38 o 
   6   7   3        8.20       24.48     12.03 o 
  -1   8   3       10.46       24.37     15.67 o 
 -13   0   4        4.84        3.11      9.80 o 
 -12   0   4        0.36       -1.36      8.23 o 
 -11   0   4       28.27       30.70     10.04 o 
 -10   0   4       35.30       25.06      7.43 o 
  -9   0   4       12.96        9.53      5.97 o 
  -8   0   4       50.41       53.75     21.86 o 
  -7   0   4      211.24      206.61     45.04 o 
  -6   0   4      363.83      303.93     40.19 o 
  -5   0   4        2.16        4.07      3.46 o 
  -4   0   4       42.91       46.08      5.27 o 
  -3   0   4      404.72      363.01      8.75 o 
  -2   0   4      132.72      130.50      5.58 o 
  -1   0   4      494.10      466.59      9.40 o 
   0   0   4      201.05      198.14      6.20 o 
   1   0   4      131.48      125.84      4.64 o 
   2   0   4      349.24      349.58      7.43 o 
   3   0   4       58.80       62.50      7.10 o 
   4   0   4      296.77      311.31      9.04 o 
   5   0   4      347.80      355.31     10.54 o 
   6   0   4      195.84      214.88     13.28 o 
   7   0   4        4.02        5.73      3.86 o 
   8   0   4       45.82       41.92     10.79 o 
   9   0   4        9.88       13.06      8.29 o 
  10   0   4        1.32       11.07     14.76 o 
  11   0   4        1.48       -8.46     13.60 o 
  12   0   4       12.04       36.93     16.95 o 
 -13   1   4        8.34       10.24      7.44 o 
 -12   1   4       13.27        7.34      6.09 o 
 -11   1   4       38.40       36.65      8.86 o 
 -10   1   4        7.55       10.12      5.22 o 
  -9   1   4       50.07       51.04      6.93 o 
  -8   1   4        9.20        2.77      5.66 o 
  -7   1   4      113.31      133.13      8.72 o 
  -6   1   4       20.85       20.65      4.34 o 
  -5   1   4      290.74      284.48      5.94 o 
  -4   1   4     1412.51     1470.90     14.22 o 
  -3   1   4      700.76      687.86      8.93 o 
  -2   1   4      216.36      228.13      5.02 o 
  -1   1   4      200.62      196.26      4.52 o 
   0   1   4      256.65      269.81      6.05 o 
   1   1   4       26.51       25.38      3.59 o 
   2   1   4      621.04      587.81      9.22 o 
   3   1   4      385.40      374.83      6.53 o 
   4   1   4      196.60      196.31      5.85 o 
   5   1   4       68.58       71.19      4.65 o 
   6   1   4      139.88      142.79      7.19 o 
   7   1   4       44.96       58.32      5.17 o 
   8   1   4       32.76       36.59      4.78 o 
   9   1   4       66.85       71.70     11.06 o 
  10   1   4        9.58       16.86      7.36 o 
  11   1   4       11.09       -0.22      7.28 o 
  12   1   4        1.55        5.95     11.17 o 
 -12   2   4        9.71       10.51      6.72 o 
 -11   2   4       44.55       33.23      7.29 o 
 -10   2   4       56.15       62.53      9.03 o 
  -9   2   4        1.03        1.29      4.64 o 
  -8   2   4       55.25       56.35      6.97 o 
  -7   2   4       63.62       60.21      6.97 o 
  -6   2   4       52.42       58.45      6.43 o 
  -5   2   4      265.38      246.02     10.77 o 
  -4   2   4      132.92      143.58      5.19 o 
  -3   2   4      551.59      587.64      8.97 o 
  -2   2   4     1761.99     1911.76     24.28 o 
  -1   2   4      136.60      143.90      4.71 o 
   0   2   4      465.01      460.41      7.05 o 
   1   2   4       31.15       35.59      2.75 o 
   2   2   4       24.11       26.14      2.69 o 
   3   2   4      139.83      142.92      5.30 o 
   4   2   4       47.95       42.90      3.85 o 
   5   2   4      264.89      263.84      7.79 o 
   6   2   4      121.56      118.70      7.07 o 
   7   2   4      160.62      175.14     11.53 o 
   8   2   4      109.56      107.30      9.36 o 
   9   2   4       15.18       19.67      7.00 o 
  10   2   4        3.02        9.36      7.21 o 
  11   2   4       14.73        8.96      7.69 o 
  12   2   4       15.80       17.40      9.07 o 
 -12   3   4        0.27        7.75      6.95 o 
 -11   3   4        7.64       11.63      6.56 o 
 -10   3   4        5.99        4.21      5.20 o 
  -9   3   4       11.01        7.19      4.93 o 
  -8   3   4       48.37       45.82      7.08 o 
  -7   3   4      185.99      190.00     10.72 o 
  -6   3   4       83.43       86.46      8.81 o 
  -5   3   4      104.92      109.11      5.89 o 
  -4   3   4      512.01      540.94     11.07 o 
  -3   3   4       17.40       18.93      3.30 o 
  -2   3   4      128.64      144.54      9.58 o 
  -1   3   4       49.96       60.42      3.89 o 
   0   3   4       47.29       51.81      4.73 o 
   1   3   4      168.81      178.19      6.91 o 
   2   3   4      144.05      158.36      7.42 o 
   3   3   4      252.44      237.80      7.54 o 
   4   3   4       24.99       21.81      3.76 o 
   5   3   4        4.90        4.33      3.53 o 
   6   3   4      126.05      134.71     11.29 o 
   7   3   4       37.85       37.67      6.19 o 
   8   3   4       15.91       15.44      6.14 o 
   9   3   4        1.11        4.01     10.06 o 
  10   3   4        6.95       10.29      8.80 o 
  11   3   4        0.25        3.34      9.92 o 
  12   3   4        0.96        0.07     11.30 o 
 -11   4   4        6.03       29.00     11.81 o 
 -10   4   4        0.26        4.06      7.42 o 
  -9   4   4        9.62       13.92      6.01 o 
  -8   4   4       20.94       19.25      6.64 o 
  -7   4   4       14.81       15.68      7.33 o 
  -6   4   4       12.50       17.09      6.84 o 
  -5   4   4      175.64      170.67      9.79 o 
  -4   4   4      386.25      364.37     10.56 o 
  -3   4   4       78.67       81.23      8.07 o 
  -2   4   4      186.85      193.52      8.86 o 
  -1   4   4      230.28      237.42      8.69 o 
   0   4   4      171.44      174.05      8.02 o 
   1   4   4       58.71       67.58      6.56 o 
   2   4   4        5.00        4.42      3.60 o 
   3   4   4       85.94       84.51      7.03 o 
   4   4   4       86.36       83.79      8.57 o 
   5   4   4        5.33       10.82      5.66 o 
   6   4   4       14.75       18.43      6.30 o 
   7   4   4        0.35       11.21      5.79 o 
   8   4   4        4.57        3.99      6.15 o 
   9   4   4        2.57       -2.19     10.41 o 
  10   4   4        2.07        6.75     12.50 o 
  11   4   4        0.15       20.12      9.96 o 
 -10   5   4        4.64        7.66      9.65 o 
  -9   5   4        0.95       15.67      9.96 o 
  -8   5   4        7.70       14.12     12.04 o 
  -7   5   4       19.13        9.86     18.30 o 
  -6   5   4       25.12       37.98     11.27 o 
  -5   5   4       32.94       39.01      6.75 o 
  -4   5   4      294.26      266.02     12.98 o 
  -3   5   4      472.34      430.44     14.73 o 
  -2   5   4      258.29      256.04     15.84 o 
  -1   5   4      183.97      178.73     13.13 o 
   0   5   4       76.95       76.66      8.54 o 
   1   5   4      203.82      210.04     12.54 o 
   2   5   4       24.34       27.01      6.14 o 
   3   5   4       47.42       49.32      8.57 o 
   4   5   4        5.42        6.15      5.52 o 
   5   5   4        6.83       18.27      5.84 o 
   6   5   4       18.59       24.86      7.05 o 
   7   5   4       11.43        6.90      6.40 o 
   8   5   4       13.61        8.96      8.89 o 
   9   5   4        1.23       -2.65     12.36 o 
  10   5   4        2.56       -7.14     13.74 o 
  -8   6   4        0.72        9.84     11.37 o 
  -7   6   4       16.71       15.89     11.58 o 
  -6   6   4       37.25       53.41     19.53 o 
  -5   6   4       12.39       13.98      7.78 o 
  -4   6   4        1.29        9.79      5.78 o 
  -3   6   4       78.72       81.00      9.71 o 
  -2   6   4      153.38      146.98     15.49 o 
  -1   6   4       79.04       74.30      9.11 o 
   0   6   4       25.58       25.11      5.96 o 
   1   6   4       77.23       73.17     10.56 o 
   2   6   4       57.84       55.69      9.21 o 
   3   6   4       20.36       18.70      7.65 o 
   4   6   4       29.35       40.64      9.04 o 
   5   6   4       36.76       23.92      7.95 o 
   6   6   4        5.57       10.52      7.66 o 
   7   6   4        0.02        9.16      8.24 o 
   8   6   4        5.34       15.32     11.98 o 
  -6   7   4        4.00       10.34     16.27 o 
  -5   7   4        3.83        8.94      7.52 o 
  -4   7   4        4.18        8.34      7.29 o 
  -3   7   4       12.03       21.94      7.55 o 
  -2   7   4        2.22        6.92      6.41 o 
  -1   7   4        9.37        5.70      6.22 o 
   0   7   4        3.05       13.52     10.01 o 
   1   7   4        4.72        7.44      8.56 o 
   2   7   4        3.38        2.29      7.46 o 
   3   7   4        0.60       -0.07      6.97 o 
   4   7   4        2.48       15.15      9.61 o 
   5   7   4       10.91       22.46      9.23 o 
   6   7   4        0.94        9.92     15.80 o 
 -12   0   5        1.14       15.70      9.56 o 
 -11   0   5       24.69       29.36     22.58 o 
 -10   0   5       36.38       15.33      7.76 o 
  -9   0   5       12.99       15.33      6.68 o 
  -8   0   5      349.06      303.73     17.41 o 
  -7   0   5       77.33       85.00     10.48 o 
  -6   0   5       11.85       15.82      5.94 o 
  -5   0   5      257.97      282.62      8.78 o 
  -4   0   5       64.09       67.18      5.66 o 
  -3   0   5      352.75      362.04      9.72 o 
  -2   0   5        1.29       -2.59      2.56 o 
  -1   0   5      750.68      703.43     12.55 o 
   0   0   5        0.06        1.56      2.30 o 
   1   0   5      250.41      240.32      6.51 o 
   2   0   5      260.71      234.11      6.33 o 
   3   0   5       47.77       68.29      8.07 o 
   4   0   5       13.03       16.02      3.21 o 
   5   0   5      217.96      222.44     20.01 o 
   6   0   5      109.80      110.06     12.83 o 
   7   0   5       56.02       54.35     10.77 o 
   8   0   5       24.45       33.68      9.00 o 
   9   0   5       54.60       82.71     19.60 o 
  10   0   5        2.81        2.35     15.07 o 
  11   0   5        4.82       35.15     17.09 o 
  12   0   5        0.38       28.83     16.44 o 
 -12   1   5       14.29        6.75      6.59 o 
 -11   1   5       28.25       19.21      6.44 o 
 -10   1   5       53.63       51.53      7.65 o 
  -9   1   5       39.68       44.32      6.41 o 
  -8   1   5       79.56       76.47      7.72 o 
  -7   1   5       21.05       20.34      4.83 o 
  -6   1   5       73.09       93.90      7.55 o 
  -5   1   5      107.88      130.00      5.07 o 
  -4   1   5      231.61      228.20      9.03 o 
  -3   1   5       54.83       56.39      3.75 o 
  -2   1   5     1048.62     1074.84     11.84 o 
  -1   1   5     1029.31     1062.00     12.37 o 
   0   1   5      755.65      772.51      9.12 o 
   1   1   5      359.61      354.64      7.42 o 
   2   1   5      249.97      250.55      6.68 o 
   3   1   5       96.69      116.53      5.85 o 
   4   1   5       34.87       41.63      3.55 o 
   5   1   5       77.18       83.09      6.31 o 
   6   1   5        9.53       14.89      5.51 o 
   7   1   5       54.09       70.45      7.03 o 
   8   1   5       54.94       59.37      6.62 o 
   9   1   5       10.03       12.95     10.19 o 
  10   1   5        7.00        7.41     11.15 o 
  11   1   5        3.19       16.10     11.40 o 
  12   1   5       13.42       38.83     12.92 o 
 -12   2   5        8.70        3.25      6.44 o 
 -11   2   5        7.75        3.05      5.84 o 
 -10   2   5        4.29        8.35      5.17 o 
  -9   2   5       49.89       61.56      7.64 o 
  -8   2   5       16.72       11.31      5.95 o 
  -7   2   5       32.60       30.79      7.75 o 
  -6   2   5        0.44        1.29      3.49 o 
  -5   2   5      106.59      121.36      7.65 o 
  -4   2   5       40.30       45.05      3.95 o 
  -3   2   5       60.73       62.80      5.22 o 
  -2   2   5      247.81      246.53      6.16 o 
  -1   2   5      915.83     1002.99     12.27 o 
   0   2   5      248.58      255.68      5.71 o 
   1   2   5      915.85      902.13     10.14 o 
   2   2   5      430.32      438.89     12.90 o 
   3   2   5       87.72       97.21      5.91 o 
   4   2   5      100.35      105.60      6.73 o 
   5   2   5       12.35       11.10      4.09 o 
   6   2   5       52.40       52.36      6.28 o 
   7   2   5       43.52       45.45      6.49 o 
   8   2   5       53.58       61.20      8.28 o 
   9   2   5        2.66       13.66      7.25 o 
  10   2   5       13.50       22.61     13.22 o 
  11   2   5        8.22        6.40     12.15 o 
  12   2   5        5.58       10.61     15.38 o 
 -12   3   5        3.31       18.74     14.90 o 
 -11   3   5        1.42        1.06      7.26 o 
 -10   3   5        7.14       12.56      8.89 o 
  -9   3   5        3.02       10.68      5.45 o 
  -8   3   5        6.20        9.56      5.34 o 
  -7   3   5       15.29       15.95      7.15 o 
  -6   3   5       27.79       36.04      6.10 o 
  -5   3   5       10.14       13.81      3.22 o 
  -4   3   5      128.49      133.26      8.98 o 
  -3   3   5      207.12      204.15      6.78 o 
  -2   3   5       37.29       48.49      5.39 o 
  -1   3   5      415.07      397.17     11.99 o 
   0   3   5       43.51       46.88      4.61 o 
   1   3   5      339.01      322.61      7.47 o 
   2   3   5       39.34       55.15      4.98 o 
   3   3   5       36.38       43.22      4.99 o 
   4   3   5      114.15      105.45      7.08 o 
   5   3   5       71.17       79.66      8.30 o 
   6   3   5      169.57      160.41     11.89 o 
   7   3   5        4.29        4.96      5.47 o 
   8   3   5        6.07        8.06      5.84 o 
   9   3   5       26.20       38.64     12.68 o 
  10   3   5       11.81       18.19      9.05 o 
  11   3   5        1.21       16.58     21.35 o 
 -11   4   5        8.06       21.90     14.14 o 
 -10   4   5        4.24        5.27      7.11 o 
  -9   4   5        8.05       12.12      6.36 o 
  -8   4   5       35.88       47.93      8.53 o 
  -7   4   5        0.10        5.67      5.47 o 
  -6   4   5        7.39       12.20      6.26 o 
  -5   4   5       60.83       61.78      6.59 o 
  -4   4   5      120.16      131.09      9.66 o 
  -3   4   5        3.17        5.80      4.84 o 
  -2   4   5      145.30      147.75      8.35 o 
  -1   4   5      862.56      794.20     14.82 o 
   0   4   5       58.00       59.88      5.94 o 
   1   4   5      157.80      161.05      8.43 o 
   2   4   5      241.73      254.51     12.17 o 
   3   4   5      165.25      155.67     10.61 o 
   4   4   5       40.66       41.60      8.07 o 
   5   4   5        2.19        5.82      5.19 o 
   6   4   5       71.53       68.40      8.78 o 
   7   4   5       41.85       29.57      7.16 o 
   8   4   5        7.32        7.70      6.77 o 
   9   4   5        6.12       19.64     11.74 o 
  10   4   5        4.01        6.29     27.23 o 
 -10   5   5        8.30       44.47     16.98 o 
  -9   5   5        3.33       10.51     15.77 o 
  -8   5   5        2.48       18.85     16.85 o 
  -7   5   5       19.26        1.95     10.15 o 
  -6   5   5        1.37        7.88     11.97 o 
  -5   5   5       12.88       20.22      6.10 o 
  -4   5   5       12.29       17.38      6.46 o 
  -3   5   5       83.19       84.99     10.71 o 
  -2   5   5       66.81       67.42      8.46 o 
  -1   5   5      254.14      257.50     13.66 o 
   0   5   5      365.71      353.31     18.52 o 
   1   5   5       48.85       49.75     10.45 o 
   2   5   5       89.71      104.07     13.92 o 
   3   5   5       72.49       73.40      8.72 o 
   4   5   5       18.15       23.95      6.25 o 
   5   5   5       34.45       32.50      8.57 o 
   6   5   5       12.32       15.98      6.50 o 
   7   5   5        0.88        6.71      6.27 o 
   8   5   5        1.99        7.73      7.55 o 
   9   5   5        9.49       13.49     13.37 o 
  -8   6   5        6.74      -13.34     16.11 o 
  -7   6   5       16.11       18.51     11.56 o 
  -6   6   5        0.97        4.11     13.41 o 
  -5   6   5       13.34        1.86      6.26 o 
  -4   6   5       36.11       32.39      7.15 o 
  -3   6   5       19.81       20.45      6.77 o 
  -2   6   5       31.78       38.68     11.87 o 
  -1   6   5       66.38       73.71     14.00 o 
   0   6   5       36.50       45.27      9.25 o 
   1   6   5      110.73       89.22     11.92 o 
   2   6   5        3.78       12.23      6.64 o 
   3   6   5       24.11       20.12      7.62 o 
   4   6   5       43.54       46.07      9.91 o 
   5   6   5       13.52       18.35      7.53 o 
   6   6   5       12.73       11.97      9.14 o 
   7   6   5       22.42        5.01      8.71 o 
   8   6   5        6.90       16.70     12.82 o 
  -5   7   5       13.73       14.53      8.60 o 
  -4   7   5        0.28       -2.43      6.86 o 
  -3   7   5       17.97       16.47      8.25 o 
  -2   7   5        0.32       17.50      8.73 o 
  -1   7   5        6.18       14.73      8.56 o 
   0   7   5       10.98       17.75      8.28 o 
   1   7   5       11.18       12.96      7.57 o 
   2   7   5        3.30       -3.45      9.32 o 
   3   7   5        0.80       -7.57     10.11 o 
   4   7   5        0.75        0.42     11.09 o 
 -12   0   6        8.43       14.14     10.44 o 
 -11   0   6       64.39       64.43     12.27 o 
 -10   0   6       30.10       18.55      8.31 o 
  -9   0   6        0.07       -0.89      5.99 o 
  -8   0   6        2.18        0.31      6.34 o 
  -7   0   6       88.88       87.57     13.86 o 
  -6   0   6        3.99        0.80      5.23 o 
  -5   0   6      586.65      571.04     14.62 o 
  -4   0   6      154.79      159.28      8.05 o 
  -3   0   6       27.87       38.77      4.91 o 
  -2   0   6      645.38      618.66     13.28 o 
  -1   0   6       77.01       75.37     10.21 o 
   0   0   6      467.58      437.34     10.34 o 
   1   0   6       50.47       57.99      5.39 o 
   2   0   6      107.78      117.71     12.31 o 
   3   0   6        0.83        4.85      4.67 o 
   4   0   6       95.98      101.60     17.21 o 
   5   0   6       38.49       56.59     10.34 o 
   6   0   6       23.30       35.17      9.68 o 
   7   0   6        0.01       -5.17      8.02 o 
   8   0   6       56.97       58.67     11.03 o 
   9   0   6        0.02       28.23     16.58 o 
  10   0   6       15.99       28.14     17.46 o 
  11   0   6        1.52        7.88     15.78 o 
  12   0   6        1.51        6.12     16.49 o 
 -12   1   6        0.88       -1.75      6.47 o 
 -11   1   6        2.20        6.15      6.27 o 
 -10   1   6        0.20        5.62      6.59 o 
  -9   1   6      128.52      110.66      9.90 o 
  -8   1   6       28.49       31.16      5.99 o 
  -7   1   6      111.49      116.72      9.13 o 
  -6   1   6       32.76       38.05      8.52 o 
  -5   1   6       23.10       21.59      3.40 o 
  -4   1   6      124.80      123.24      5.60 o 
  -3   1   6      270.23      275.78      7.32 o 
  -2   1   6      405.03      410.62      7.89 o 
  -1   1   6       25.20       28.28      4.19 o 
   0   1   6      122.24      130.03      9.85 o 
   1   1   6      538.96      521.83     10.79 o 
   2   1   6      163.42      160.57      6.49 o 
   3   1   6      162.00      164.73      8.29 o 
   4   1   6      116.21      122.66      7.09 o 
   5   1   6       84.70       88.44      6.88 o 
   6   1   6       54.53       53.69      7.63 o 
   7   1   6       28.68       17.86      9.64 o 
   8   1   6       35.28       47.82      7.45 o 
   9   1   6        5.52       28.54     15.62 o 
  10   1   6        4.07       28.14     11.98 o 
  11   1   6        6.16       -0.19     11.34 o 
  12   1   6        1.05       36.24     17.15 o 
 -12   2   6        6.95       17.24      7.61 o 
 -11   2   6        5.43       12.35      6.48 o 
 -10   2   6        3.22        4.21      5.57 o 
  -9   2   6       10.05       14.94      5.53 o 
  -8   2   6       23.78       24.11      5.92 o 
  -7   2   6       31.28       27.66      6.23 o 
  -6   2   6       99.14       93.44      8.21 o 
  -5   2   6       35.72       36.54      4.30 o 
  -4   2   6       16.19       23.66      4.17 o 
  -3   2   6        7.96        9.68      3.53 o 
  -2   2   6      110.60      117.63      5.58 o 
  -1   2   6       77.77       71.94      7.19 o 
   0   2   6      161.69      146.89      6.91 o 
   1   2   6        4.83        8.67      2.78 o 
   2   2   6      271.58      302.32      8.60 o 
   3   2   6        8.61       11.61      3.77 o 
   4   2   6      145.79      156.30      8.14 o 
   5   2   6      165.06      172.91     10.49 o 
   6   2   6       31.39       32.90      6.04 o 
   7   2   6       56.02       54.61      6.85 o 
   8   2   6        8.95       17.90      6.26 o 
   9   2   6        8.80        9.31     10.96 o 
  10   2   6       31.99       47.24     13.51 o 
  11   2   6        7.12       11.52     12.86 o 
 -11   3   6        1.88       20.67      7.94 o 
 -10   3   6       25.48       25.24      7.58 o 
  -9   3   6       24.09       22.04      6.46 o 
  -8   3   6       25.11       30.25      6.34 o 
  -7   3   6       21.41       21.38      5.70 o 
  -6   3   6       16.62        9.38      4.83 o 
  -5   3   6        7.97        8.28      3.32 o 
  -4   3   6       47.41       56.08      4.88 o 
  -3   3   6      257.14      253.29      8.33 o 
  -2   3   6       48.49       48.91      4.68 o 
  -1   3   6       61.34       73.98      4.90 o 
   0   3   6       91.67      106.10      6.28 o 
   1   3   6       98.33      103.81      6.37 o 
   2   3   6      109.59      104.90      8.35 o 
   3   3   6       26.47       26.38      5.77 o 
   4   3   6       82.33       95.58      8.94 o 
   5   3   6      103.21      106.23      9.60 o 
   6   3   6       11.10       10.33      5.46 o 
   7   3   6       21.86       17.43     10.09 o 
   8   3   6       70.38       77.45     11.27 o 
   9   3   6       43.45       33.02     20.68 o 
  10   3   6        8.84       32.78     23.50 o 
 -11   4   6        2.24      -10.05     12.29 o 
 -10   4   6        1.03        2.01      7.59 o 
  -9   4   6        3.83        6.21      6.54 o 
  -8   4   6       10.40       14.18      6.73 o 
  -7   4   6        7.56       13.33      5.18 o 
  -6   4   6       32.29       39.88      7.33 o 
  -5   4   6       20.28       28.34      6.38 o 
  -4   4   6       43.33       53.56      6.47 o 
  -3   4   6       15.53       16.84      5.25 o 
  -2   4   6       50.90       63.18      6.69 o 
  -1   4   6      230.59      247.72     12.21 o 
   0   4   6       25.55       29.22      6.64 o 
   1   4   6       34.60       33.91      6.58 o 
   2   4   6      298.80      291.79     13.46 o 
   3   4   6       20.43       22.07      6.01 o 
   4   4   6       62.38       72.14      9.17 o 
   5   4   6       78.00       81.79     15.22 o 
   6   4   6       34.63       48.67      7.72 o 
   7   4   6        5.71        6.68      8.48 o 
   8   4   6        4.98        9.36      7.29 o 
   9   4   6       12.49        9.63     12.73 o 
  10   4   6        4.83       -4.99     25.39 o 
  -9   5   6        3.63       16.41     10.42 o 
  -8   5   6        1.48       11.92      9.20 o 
  -7   5   6       17.15       30.67      7.73 o 
  -6   5   6       12.88       20.83     11.07 o 
  -5   5   6        9.32       17.99      8.02 o 
  -4   5   6       40.24       33.54      7.39 o 
  -3   5   6        2.00        2.79      5.70 o 
  -2   5   6       75.24       70.63      9.90 o 
  -1   5   6        0.52       -7.25      7.84 o 
   0   5   6       64.56       61.64      8.45 o 
   1   5   6       81.66       69.74      8.75 o 
   2   5   6       54.72       60.77      8.60 o 
   3   5   6       86.46       80.37     11.06 o 
   4   5   6        9.99       17.29      6.15 o 
   5   5   6       50.78       61.24      8.72 o 
   6   5   6       10.20       13.03     10.86 o 
   7   5   6        5.37       16.83     10.13 o 
   8   5   6        6.00       13.67      8.43 o 
   9   5   6        2.36        0.02     18.82 o 
  -7   6   6        1.31        0.44     11.52 o 
  -6   6   6        0.15       14.77     11.51 o 
  -5   6   6       12.37       17.99     13.18 o 
  -4   6   6       28.27       42.48      9.43 o 
  -3   6   6        5.40       13.78      6.67 o 
  -2   6   6       37.83       45.01     13.20 o 
  -1   6   6       22.26        4.97     10.21 o 
   0   6   6        3.40        6.90     12.06 o 
   1   6   6       41.03       52.36     12.93 o 
   2   6   6       60.98       50.44      9.59 o 
   3   6   6       14.90        9.64     15.05 o 
   4   6   6       26.94       26.07      9.20 o 
   5   6   6        4.90       12.50      8.21 o 
   6   6   6        7.25        8.39      8.36 o 
   7   6   6        2.92        7.21      8.66 o 
  -4   7   6        1.29        2.85     11.22 o 
  -3   7   6       15.98       29.94     10.29 o 
  -2   7   6        3.71       14.05      8.64 o 
  -1   7   6       17.26       22.62      9.20 o 
   0   7   6       20.27       24.25      8.90 o 
   1   7   6        6.02        4.25     23.68 o 
   2   7   6       24.60       32.98     10.34 o 
   3   7   6       10.79        7.40     11.16 o 
 -12   0   7       13.38       12.18     18.15 o 
 -11   0   7        0.20       -3.00      9.62 o 
 -10   0   7        0.00       -4.30      8.64 o 
  -9   0   7        0.20       -1.66      6.79 o 
  -8   0   7      527.38      511.12     22.60 o 
  -7   0   7      134.76      181.10     16.93 o 
  -6   0   7       31.63       28.17      8.75 o 
  -5   0   7      268.98      267.84     15.41 o 
  -4   0   7       72.54       82.92      7.38 o 
  -3   0   7       34.35       41.05      5.95 o 
  -2   0   7        2.95       -1.05      3.56 o 
  -1   0   7      129.32      137.74      8.08 o 
   0   0   7      190.81      166.86      7.71 o 
   1   0   7       39.73       44.57      7.02 o 
   2   0   7       44.57       45.46     14.84 o 
   3   0   7      168.42      163.74     28.39 o 
   4   0   7       19.77        9.62      7.19 o 
   5   0   7        3.43        1.47      7.51 o 
   6   0   7        8.99        6.13      8.45 o 
   7   0   7        5.33        3.82      8.01 o 
   8   0   7        1.91        7.51      8.08 o 
   9   0   7        5.34       26.37     18.61 o 
  10   0   7        2.93        4.37     16.69 o 
  11   0   7       14.91       35.24     19.00 o 
 -12   1   7        4.82       19.64     10.20 o 
 -11   1   7       36.91       41.56     10.26 o 
 -10   1   7       11.60       11.20      5.90 o 
  -9   1   7       23.91       22.53      6.32 o 
  -8   1   7        6.41        1.43      4.58 o 
  -7   1   7       17.73       20.77      5.55 o 
  -6   1   7      269.16      285.41     12.43 o 
  -5   1   7       11.32        6.74      4.57 o 
  -4   1   7       51.23       53.91      4.79 o 
  -3   1   7       87.21       99.12      5.66 o 
  -2   1   7       78.61       82.06      6.16 o 
  -1   1   7       61.14       71.65      6.13 o 
   0   1   7       64.88       67.69      8.54 o 
   1   1   7      207.16      185.23      9.60 o 
   2   1   7       24.18       29.67      4.26 o 
   3   1   7       23.99       21.06      5.29 o 
   4   1   7       98.42      106.31      8.73 o 
   5   1   7       28.48       27.55      6.63 o 
   6   1   7       13.15       18.74      6.41 o 
   7   1   7        1.77        3.71      5.68 o 
   8   1   7        0.88        8.08      7.19 o 
   9   1   7        6.00       22.21      8.59 o 
  10   1   7        2.64       20.89     22.50 o 
  11   1   7        1.29       27.88     12.77 o 
 -11   2   7        0.63        4.64      6.57 o 
 -10   2   7        9.62        6.50      8.49 o 
  -9   2   7       34.37       31.59      6.44 o 
  -8   2   7       14.66       13.03      5.37 o 
  -7   2   7       13.90       13.77      5.55 o 
  -6   2   7       21.52       22.97      5.49 o 
  -5   2   7       35.13       33.73      5.10 o 
  -4   2   7      104.79      116.43      8.22 o 
  -3   2   7       68.74       67.56      4.96 o 
  -2   2   7        5.47        5.49      3.35 o 
  -1   2   7       44.96       44.93      5.03 o 
   0   2   7       65.38       62.19      7.01 o 
   1   2   7       67.02       54.34      5.95 o 
   2   2   7      144.05      136.37      8.47 o 
   3   2   7      104.87      110.24      7.34 o 
   4   2   7        6.32        8.65      5.17 o 
   5   2   7        7.19       10.39      5.78 o 
   6   2   7        0.70       -2.33      5.03 o 
   7   2   7       16.43       21.45      6.72 o 
   8   2   7        9.83       28.03      7.35 o 
   9   2   7        7.70       10.86     14.07 o 
  10   2   7        4.29       22.29     15.45 o 
  11   2   7        0.27       33.51     17.98 o 
 -11   3   7        1.48       -2.46      8.26 o 
 -10   3   7        0.29        2.21      6.56 o 
  -9   3   7        5.53        7.81      5.58 o 
  -8   3   7       14.16       14.12      6.00 o 
  -7   3   7       50.40       54.61      7.89 o 
  -6   3   7       36.10       39.45     11.54 o 
  -5   3   7       46.83       48.57      5.74 o 
  -4   3   7       13.49       11.83      3.67 o 
  -3   3   7       17.67       25.47      6.61 o 
  -2   3   7       16.91       18.05      5.90 o 
  -1   3   7       93.11       90.04      6.49 o 
   0   3   7      278.71      272.88     11.47 o 
   1   3   7       45.00       61.15      7.41 o 
   2   3   7       12.76        9.97      5.08 o 
   3   3   7       49.56       46.85      7.16 o 
   4   3   7       74.64       71.38     13.22 o 
   5   3   7       17.78       15.32      6.05 o 
   6   3   7        0.98       -0.34      6.09 o 
   7   3   7        2.33       -2.11      6.45 o 
   8   3   7       28.04       25.26      8.99 o 
   9   3   7        2.66        1.40     12.12 o 
  10   3   7        0.50      -20.08     24.79 o 
 -10   4   7        2.89        6.75      9.01 o 
  -9   4   7       13.12        9.11      7.77 o 
  -8   4   7       25.92       16.56      7.37 o 
  -7   4   7       12.72       21.61      7.14 o 
  -6   4   7       19.28       17.05      6.47 o 
  -5   4   7        5.24       14.71      5.04 o 
  -4   4   7       44.25       41.17      9.73 o 
  -3   4   7       37.37       36.29      6.79 o 
  -2   4   7       20.72       31.29      6.46 o 
  -1   4   7      104.67      101.09     11.98 o 
   0   4   7       12.70       25.16      6.21 o 
   1   4   7       77.16       90.41      9.14 o 
   2   4   7      275.81      282.04     19.99 o 
   3   4   7       13.52       17.73      5.71 o 
   4   4   7        0.58       -4.97      4.56 o 
   5   4   7       26.25       17.67      6.29 o 
   6   4   7        9.78        5.12      5.51 o 
   7   4   7       26.38       29.91      9.40 o 
   8   4   7        2.46       18.42     10.37 o 
   9   4   7        4.26       18.62     26.05 o 
  -9   5   7        4.96       -4.95     10.72 o 
  -8   5   7        5.14        5.00     10.02 o 
  -7   5   7        1.36       17.16     10.83 o 
  -6   5   7       17.35       47.91     18.93 o 
  -5   5   7        3.96       14.20     15.02 o 
  -4   5   7        6.50       13.70     10.19 o 
  -3   5   7        6.43       16.50      7.60 o 
  -2   5   7       16.65        7.69      6.76 o 
  -1   5   7       21.26       28.08      7.01 o 
   0   5   7        6.55       -4.16      5.36 o 
   1   5   7       28.79       23.77      7.17 o 
   2   5   7       18.05       24.22      6.95 o 
   3   5   7       11.03       11.65      9.91 o 
   4   5   7       33.12       25.08      7.78 o 
   5   5   7       17.04       13.43      6.81 o 
   6   5   7        9.69       10.20      7.31 o 
   7   5   7        4.59        2.53      7.68 o 
   8   5   7       14.42       29.32     11.64 o 
  -6   6   7       10.32       12.65     20.11 o 
  -5   6   7        2.63       17.95     17.84 o 
  -4   6   7        0.74       15.92     13.34 o 
  -3   6   7        3.27        0.33      8.12 o 
  -2   6   7        6.32       10.44      8.16 o 
  -1   6   7       15.90       11.43      8.89 o 
   0   6   7       20.49       23.08      8.71 o 
   1   6   7       44.32       21.33     12.87 o 
   2   6   7       14.30        9.44      7.69 o 
   3   6   7        2.74        1.70      8.17 o 
   4   6   7        5.23        8.61      7.99 o 
   5   6   7       13.97       22.05      8.75 o 
   6   6   7        1.91        1.69      8.94 o 
  -3   7   7        2.58        1.80     15.02 o 
  -2   7   7       10.28       14.48     18.82 o 
  -1   7   7        7.22        9.11     16.26 o 
   0   7   7       10.07        8.21     17.29 o 
   1   7   7        3.98       33.64     17.98 o 
   2   7   7        3.89       27.96     19.24 o 
 -11   0   8       12.10       19.84     23.04 o 
 -10   0   8        6.85       23.49     11.25 o 
  -9   0   8       14.02       18.95      9.93 o 
  -8   0   8        0.02       -9.39      6.70 o 
  -7   0   8       22.19       25.20      8.62 o 
  -6   0   8       11.41        9.60      7.60 o 
  -5   0   8     1205.11     1288.28     31.06 o 
  -4   0   8       26.01       31.88      6.01 o 
  -3   0   8       48.14       65.81      9.07 o 
  -2   0   8      428.18      426.08     22.08 o 
  -1   0   8      121.94      100.75     18.91 o 
   0   0   8      200.78      172.66     13.11 o 
   1   0   8        9.32        3.99      6.57 o 
   2   0   8       78.00       83.03     11.57 o 
   3   0   8      163.09      172.08     29.95 o 
   4   0   8        3.60        4.63      8.21 o 
   5   0   8       11.27       16.71      8.57 o 
   6   0   8       45.17       72.22     12.09 o 
   7   0   8        0.30        7.56     11.21 o 
   8   0   8        1.18       -0.81      7.71 o 
   9   0   8        8.54       27.94     10.45 o 
  10   0   8        0.23       48.05     19.42 o 
 -11   1   8        0.58       11.95      7.20 o 
 -10   1   8        6.42       16.09      7.31 o 
  -9   1   8       44.16       44.67      8.05 o 
  -8   1   8      129.21      147.13     11.49 o 
  -7   1   8       91.17       98.47     12.82 o 
  -6   1   8      166.84      189.28     12.96 o 
  -5   1   8       25.32       24.86      5.70 o 
  -4   1   8       44.25       47.24      5.08 o 
  -3   1   8      208.66      211.65      8.90 o 
  -2   1   8      268.38      254.23     17.68 o 
  -1   1   8       20.11       20.32      4.55 o 
   0   1   8       40.00       37.13      5.98 o 
   1   1   8      239.96      231.80     11.85 o 
   2   1   8       35.70       25.77      6.33 o 
   3   1   8       40.12       47.98      8.60 o 
   4   1   8       21.15       21.02      8.95 o 
   5   1   8        1.76        1.22      5.42 o 
   6   1   8        1.35        0.26      5.55 o 
   7   1   8       11.09       14.08      6.66 o 
   8   1   8        9.72        6.32      6.12 o 
   9   1   8        3.51        8.20      7.78 o 
  10   1   8        0.69       17.50     12.46 o 
  11   1   8        1.50       31.47     19.22 o 
 -11   2   8       20.80        9.99      7.54 o 
 -10   2   8       13.50        5.10      6.30 o 
  -9   2   8       15.99       10.62      9.01 o 
  -8   2   8        6.84       11.03      5.31 o 
  -7   2   8       48.94       49.72      7.68 o 
  -6   2   8       88.61       84.51      8.44 o 
  -5   2   8       19.09       27.51      5.56 o 
  -4   2   8       45.13       42.74      5.75 o 
  -3   2   8       31.30       26.18      5.07 o 
  -2   2   8       33.01       36.44      6.82 o 
  -1   2   8      129.78      127.90      8.98 o 
   0   2   8       92.15       86.72      6.86 o 
   1   2   8       60.13       53.85      7.78 o 
   2   2   8       14.58       18.69      5.71 o 
   3   2   8       32.81       31.87      6.52 o 
   4   2   8       73.09       74.86      8.57 o 
   5   2   8       62.53       66.66      9.19 o 
   6   2   8       36.99       48.75      7.86 o 
   7   2   8        2.92        8.08      6.19 o 
   8   2   8        0.14        8.15      6.38 o 
   9   2   8        0.26       13.41      7.51 o 
  10   2   8        2.80       20.71     14.72 o 
 -10   3   8       14.56        4.85      7.15 o 
  -9   3   8        5.61        5.70      6.12 o 
  -8   3   8        5.34        1.68      5.81 o 
  -7   3   8        6.08        6.74      5.57 o 
  -6   3   8       59.69       60.66      7.79 o 
  -5   3   8       71.71       76.00     10.93 o 
  -4   3   8       37.22       33.42      5.70 o 
  -3   3   8       91.85       90.70      9.67 o 
  -2   3   8       41.19       50.89      7.45 o 
  -1   3   8       11.00       12.55      5.70 o 
   0   3   8       72.64       73.09      8.31 o 
   1   3   8       36.39       38.54      6.86 o 
   2   3   8       93.36       86.72     12.60 o 
   3   3   8      142.02      123.88     18.77 o 
   4   3   8       16.01       14.50      6.73 o 
   5   3   8       13.41       17.94      7.24 o 
   6   3   8       25.27       17.73      7.58 o 
   7   3   8       21.93       39.02      9.25 o 
   8   3   8       20.56       32.43     15.03 o 
   9   3   8        0.23       -1.03     13.18 o 
  -9   4   8        0.57        2.45      7.44 o 
  -8   4   8       12.47       14.25      7.35 o 
  -7   4   8       25.82       26.63     13.32 o 
  -6   4   8       16.13       35.51     10.67 o 
  -5   4   8       49.76       51.04     11.61 o 
  -4   4   8        9.28       17.83      6.40 o 
  -3   4   8       29.63       30.65      8.30 o 
  -2   4   8        1.03       -1.61      5.89 o 
  -1   4   8       68.44       71.85      8.79 o 
   0   4   8       17.61       12.75      5.99 o 
   1   4   8       25.56       10.71      6.19 o 
   2   4   8       31.61       29.52      7.28 o 
   3   4   8        1.74        5.09      5.51 o 
   4   4   8       25.94       17.15      6.42 o 
   5   4   8       82.22       75.69     16.09 o 
   6   4   8        0.80        5.34      7.54 o 
   7   4   8        2.18       10.67      8.12 o 
   8   4   8        3.69        4.80      9.53 o 
   9   4   8        4.71       -6.35     19.04 o 
  -7   5   8        7.45        5.79     15.87 o 
  -6   5   8        3.07        9.94     16.22 o 
  -5   5   8       18.41       40.86     19.02 o 
  -4   5   8        4.79        0.78      7.55 o 
  -3   5   8       28.74       22.21      7.72 o 
  -2   5   8       25.79       23.42      7.50 o 
  -1   5   8        2.52        2.16      7.34 o 
   0   5   8        1.56       -8.69      7.08 o 
   1   5   8        5.43       -6.94      6.59 o 
   2   5   8       14.92        8.06      6.44 o 
   3   5   8        8.84       13.94      6.85 o 
   4   5   8        1.03       -1.86      6.14 o 
   5   5   8       27.21       16.88      7.94 o 
   6   5   8        5.30        9.66      9.46 o 
   7   5   8        2.88       13.15     16.68 o 
  -5   6   8       30.25       51.62     23.30 o 
  -4   6   8       10.41        3.80     18.99 o 
  -3   6   8       20.44       15.54     11.69 o 
  -2   6   8       14.82       19.06      8.76 o 
  -1   6   8        0.56       -0.15      7.28 o 
   0   6   8       10.15        5.24      7.61 o 
   1   6   8        0.64        3.39      7.76 o 
   2   6   8        1.58       -3.59     10.04 o 
   3   6   8       11.04        8.47      8.47 o 
   4   6   8       17.30        8.39      9.40 o 
   5   6   8        2.98       13.16     16.44 o 
 -11   0   9        0.00        0.87     14.20 o 
 -10   0   9        0.28       -0.25      9.92 o 
  -9   0   9       13.71        4.48     13.37 o 
  -8   0   9       20.87       34.69     11.11 o 
  -7   0   9        2.03       -3.59     13.51 o 
  -6   0   9        0.87        0.84      6.84 o 
  -5   0   9        0.01        0.43      7.03 o 
  -4   0   9      105.25      108.61     11.57 o 
  -3   0   9      211.31      205.85     19.95 o 
  -2   0   9      859.86      760.14     33.13 o 
  -1   0   9        6.16        2.70      6.46 o 
   0   0   9       68.73       67.44     10.98 o 
   1   0   9       94.00       89.09     11.86 o 
   2   0   9      107.38      104.10     13.21 o 
   3   0   9       39.73       44.36     10.58 o 
   4   0   9       10.81        8.41      9.94 o 
   5   0   9        7.42       13.56     12.07 o 
   6   0   9       49.70       57.02     11.51 o 
   7   0   9        2.41       -1.09     10.98 o 
   8   0   9        7.58       -0.75      8.43 o 
   9   0   9        4.78        9.57      9.77 o 
  10   0   9        1.62       11.78     18.82 o 
 -11   1   9        1.66        8.65     11.70 o 
 -10   1   9        7.82        8.87      8.40 o 
  -9   1   9        0.03       -7.02      5.63 o 
  -8   1   9        7.49       14.23      6.58 o 
  -7   1   9        9.79        9.03      5.51 o 
  -6   1   9       59.33       68.62      8.20 o 
  -5   1   9      371.99      435.08     32.47 o 
  -4   1   9      176.87      179.87     10.39 o 
  -3   1   9      269.55      286.17     20.19 o 
  -2   1   9       10.01        4.07      5.07 o 
  -1   1   9       34.55       32.78      6.08 o 
   0   1   9       87.76       82.24      8.16 o 
   1   1   9      264.39      247.76     18.40 o 
   2   1   9       62.25       60.97      8.91 o 
   3   1   9        9.59        7.25      5.82 o 
   4   1   9      156.98      171.26     14.25 o 
   5   1   9       24.83       27.26      6.92 o 
   6   1   9       29.03       13.88      8.01 o 
   7   1   9        0.11        2.19     10.14 o 
   8   1   9        4.74        5.14      7.00 o 
   9   1   9        0.38       13.08      7.39 o 
  10   1   9        3.39       36.46     20.93 o 
 -10   2   9        8.69        3.18      6.91 o 
  -9   2   9        7.71        7.91      6.72 o 
  -8   2   9       33.28       36.37      9.63 o 
  -7   2   9       19.43       29.19      8.55 o 
  -6   2   9       27.13       24.08      8.22 o 
  -5   2   9       21.92       45.74      8.78 o 
  -4   2   9       41.48       35.61      6.15 o 
  -3   2   9      173.50      166.24      9.17 o 
  -2   2   9       16.24        6.20      5.64 o 
  -1   2   9        3.25        4.24      5.14 o 
   0   2   9        2.01       -2.18      4.87 o 
   1   2   9       16.39       16.75      5.88 o 
   2   2   9       25.00       24.68      7.52 o 
   3   2   9       85.78       84.38      8.75 o 
   4   2   9       87.01      104.44     14.06 o 
   5   2   9        6.67       -3.47      5.65 o 
   6   2   9        6.73        7.94      6.14 o 
   7   2   9       20.91       18.47      8.97 o 
   8   2   9       14.40       17.86      9.18 o 
   9   2   9        6.16        9.99      9.10 o 
 -10   3   9        4.68      -11.18      9.50 o 
  -9   3   9        0.75       -6.67      8.61 o 
  -8   3   9       14.29       20.88     11.16 o 
  -7   3   9       23.12       30.33     14.96 o 
  -6   3   9       14.55       12.35      6.73 o 
  -5   3   9       32.69       49.68     13.45 o 
  -4   3   9        3.71        7.60      6.46 o 
  -3   3   9       84.51       74.82     13.99 o 
  -2   3   9       56.30       72.77     13.65 o 
  -1   3   9       24.75       23.63      6.24 o 
   0   3   9       81.65       73.56      9.91 o 
   1   3   9       11.00        7.17      6.35 o 
   2   3   9       25.28       30.87      8.07 o 
   3   3   9       46.54       45.27      8.77 o 
   4   3   9       24.10       42.44      9.07 o 
   5   3   9       24.94       36.80      8.94 o 
   6   3   9       31.41       27.32     12.60 o 
   7   3   9        1.27       -4.00      7.21 o 
   8   3   9        5.21        5.74      8.69 o 
   9   3   9        3.13        5.68     10.93 o 
  -9   4   9        9.55       -8.61     14.56 o 
  -8   4   9        9.87        6.33     10.88 o 
  -7   4   9       10.49       24.04     10.83 o 
  -6   4   9        1.95        8.04     10.24 o 
  -5   4   9       24.00       30.03     15.98 o 
  -4   4   9       62.95       67.70     11.43 o 
  -3   4   9        2.37        8.08      6.44 o 
  -2   4   9       20.96       23.78      7.00 o 
  -1   4   9        7.66       12.35      6.83 o 
   0   4   9        0.48       -7.23      4.82 o 
   1   4   9       13.92        7.43      6.05 o 
   2   4   9       24.16       20.97      8.16 o 
   3   4   9        3.46       14.34      7.67 o 
   4   4   9       32.64       26.30     11.05 o 
   5   4   9        1.47        8.76      8.28 o 
   6   4   9        0.36       -4.16      7.93 o 
   7   4   9        1.29       11.30      9.10 o 
   8   4   9        7.63       -1.34     17.89 o 
  -7   5   9        6.29        0.02     17.78 o 
  -6   5   9       14.70       18.49     18.62 o 
  -5   5   9       10.35        2.84     16.42 o 
  -4   5   9       20.75       19.48     11.11 o 
  -3   5   9        6.46       17.73      7.96 o 
  -2   5   9       10.92       10.93      6.99 o 
  -1   5   9        1.22        0.24      6.14 o 
   0   5   9       10.97        7.35      8.95 o 
   1   5   9       18.32       27.86      9.35 o 
   2   5   9        2.51        4.79      6.52 o 
   3   5   9        4.55       -3.34      8.44 o 
   4   5   9        2.16       -1.79     16.73 o 
   5   5   9        4.74        2.17     10.06 o 
   6   5   9        3.11        5.30     11.13 o 
  -4   6   9       13.25       25.65     14.40 o 
  -3   6   9       12.63        5.61      9.13 o 
  -2   6   9       31.74       40.33     17.15 o 
  -1   6   9        5.66        6.57      8.52 o 
   0   6   9       10.98       11.99      8.16 o 
   1   6   9       12.89       19.85      8.81 o 
   2   6   9        0.53       16.24     16.93 o 
   3   6   9       10.33        4.95     16.36 o 
 -10   0  10        0.49      -18.01     12.45 o 
  -9   0  10        2.48        9.95     23.57 o 
  -8   0  10        9.88       28.75     26.34 o 
  -7   0  10        3.24       -8.97     10.83 o 
  -6   0  10       14.68       12.18     11.36 o 
  -5   0  10        3.47       -5.15      9.59 o 
  -4   0  10       28.03       36.73      8.18 o 
  -3   0  10        2.53        0.24      9.59 o 
  -2   0  10       29.36       28.37      9.00 o 
  -1   0  10      120.63      110.82     12.75 o 
   0   0  10      184.03      137.66     14.15 o 
   1   0  10      294.48      226.33     25.03 o 
   2   0  10       10.46       14.31      9.08 o 
   3   0  10      110.41      120.35     14.55 o 
   4   0  10        6.25        9.00      8.35 o 
   5   0  10        9.23       12.42      8.64 o 
   6   0  10        0.53       -5.13      9.08 o 
   7   0  10        9.19        2.92      8.51 o 
   8   0  10        1.38      -10.96      9.33 o 
   9   0  10        3.78        3.58     15.98 o 
 -10   1  10        2.37        1.56      9.95 o 
  -9   1  10       10.48        5.03     10.29 o 
  -8   1  10        1.38       -2.43      7.71 o 
  -7   1  10       18.84       23.67      8.59 o 
  -6   1  10       13.73       16.58      7.64 o 
  -5   1  10        2.79       13.58      7.51 o 
  -4   1  10       12.55       15.05      5.15 o 
  -3   1  10        9.69        7.93      6.30 o 
  -2   1  10      275.07      295.20     16.80 o 
  -1   1  10      118.83      132.80     21.46 o 
   0   1  10       56.56       39.02      7.97 o 
   1   1  10        6.75       12.04      5.59 o 
   2   1  10       14.10        1.59      6.10 o 
   3   1  10       22.36       19.79      6.15 o 
   4   1  10       63.11       65.20      8.55 o 
   5   1  10       38.91       26.86      6.99 o 
   6   1  10        4.66        6.42      6.39 o 
   7   1  10       16.83       10.70      6.95 o 
   8   1  10        2.60       -4.10     10.62 o 
   9   1  10        3.19        5.83      8.91 o 
 -10   2  10        4.85        2.30     13.19 o 
  -9   2  10       17.10       18.32     10.04 o 
  -8   2  10        3.31        9.09      8.19 o 
  -7   2  10       11.83       20.15      8.27 o 
  -6   2  10       22.11       21.88      7.60 o 
  -5   2  10        3.73       -3.74      7.66 o 
  -4   2  10       51.38       42.13      7.45 o 
  -3   2  10       72.43       70.25     14.95 o 
  -2   2  10       34.79       32.62      6.52 o 
  -1   2  10        2.52        8.28      5.45 o 
   0   2  10       78.26       60.02      8.59 o 
   1   2  10       16.43       15.65      6.30 o 
   2   2  10       12.11        2.07      5.44 o 
   3   2  10        7.27        8.26      6.11 o 
   4   2  10       10.64        4.67      6.21 o 
   5   2  10        1.40       11.53      6.71 o 
   6   2  10       60.06       32.28      8.48 o 
   7   2  10       23.83       14.34     10.50 o 
   8   2  10        0.82       -1.78      8.71 o 
   9   2  10        3.88        9.79     10.64 o 
  -9   3  10       10.73       21.30     18.75 o 
  -8   3  10        5.28        1.73     10.54 o 
  -7   3  10       17.41       27.89     10.87 o 
  -6   3  10        2.46        9.83      9.24 o 
  -5   3  10       19.14       46.69     17.13 o 
  -4   3  10       25.03       32.05      8.23 o 
  -3   3  10        2.85       19.53      6.68 o 
  -2   3  10       51.11       43.37     10.23 o 
  -1   3  10        0.72        8.48      7.42 o 
   0   3  10       10.99        0.31      6.59 o 
   1   3  10       24.12       22.37      8.09 o 
   2   3  10       31.58       26.04      8.35 o 
   3   3  10       20.39       26.97      8.68 o 
   4   3  10       14.97        5.30      8.03 o 
   5   3  10        5.51        5.06      7.78 o 
   6   3  10        6.59        4.44      8.34 o 
   7   3  10        5.70        5.37     10.37 o 
   8   3  10        4.73        2.15     13.49 o 
  -8   4  10        6.80       37.39     13.76 o 
  -7   4  10        5.84       17.02     11.56 o 
  -6   4  10        5.19       39.83     19.62 o 
  -5   4  10       26.41       45.31     27.33 o 
  -4   4  10        3.49       10.76     16.47 o 
  -3   4  10        6.67       10.66      7.24 o 
  -2   4  10       37.93       36.46      7.69 o 
  -1   4  10       46.16       33.48      9.13 o 
   0   4  10        6.72        2.94      7.61 o 
   1   4  10        9.67       12.82      8.96 o 
   2   4  10        3.94        3.06      7.32 o 
   3   4  10        0.87        4.47      9.70 o 
   4   4  10        3.42       14.64      8.95 o 
   5   4  10        6.39       12.56      9.09 o 
   6   4  10        0.98       -5.87      9.42 o 
  -6   5  10        3.61        5.68     18.15 o 
  -5   5  10       13.42       29.61     15.88 o 
  -4   5  10        0.93       18.62     10.77 o 
  -3   5  10       31.73       24.69      8.99 o 
  -2   5  10       10.20       11.37      8.10 o 
  -1   5  10       20.55       16.70      8.01 o 
   0   5  10       10.33        2.66      8.51 o 
   1   5  10       11.30        2.79     15.30 o 
   2   5  10        2.21       16.03      8.41 o 
   3   5  10        2.80        3.19      9.16 o 
   4   5  10        6.69       11.38     24.50 o 
   5   5  10        0.06      -34.09     25.17 o 
  -9   0  11        8.42       -4.15     17.89 o 
  -8   0  11        3.66      -10.16     15.69 o 
  -7   0  11        1.57      -15.07     12.65 o 
  -6   0  11        4.21       14.36     14.09 o 
  -5   0  11       15.78       28.41     13.29 o 
  -3   0  11       17.65       31.36      9.34 o 
  -2   0  11       20.10       21.09      8.86 o 
  -1   0  11       10.56       10.01      8.82 o 
   0   0  11       18.67       20.94     25.15 o 
   1   0  11       14.24        7.29      8.73 o 
   2   0  11       15.44        9.41      9.14 o 
   3   0  11       36.67       66.38     19.80 o 
   4   0  11       62.24       66.39     13.15 o 
   5   0  11        2.95        1.33      8.67 o 
   6   0  11       12.68        7.24     18.44 o 
   7   0  11        2.63        9.15     10.40 o 
   8   0  11        0.00       -4.81      9.83 o 
  -9   1  11        1.30       -2.73     18.53 o 
  -8   1  11       14.22      -14.55     12.11 o 
  -7   1  11        7.23      -12.72     14.67 o 
  -6   1  11       14.73        4.67      9.04 o 
  -5   1  11       13.16       13.50     12.67 o 
  -3   1  11       33.05       33.65      6.86 o 
  -2   1  11       31.87       38.69      9.17 o 
  -1   1  11        3.82        9.37      6.10 o 
   0   1  11        5.50       15.83      6.10 o 
   1   1  11       53.07       59.81      9.80 o 
   2   1  11       13.09       12.30      6.27 o 
   3   1  11        5.67       -8.13      5.42 o 
   4   1  11        8.17       16.80      6.87 o 
   5   1  11        0.88       -0.01      6.30 o 
   6   1  11        6.52        9.12      9.09 o 
   7   1  11       16.46        3.14      7.61 o 
   8   1  11       11.77       13.02      8.74 o 
  -8   2  11       15.03       26.85     10.19 o 
  -7   2  11        4.22       -7.26      9.06 o 
  -6   2  11       16.33        8.57      9.19 o 
  -5   2  11       14.02       13.83     12.83 o 
  -4   2  11       11.37       23.50     15.69 o 
  -3   2  11       46.86       45.27      8.41 o 
  -2   2  11        2.42        7.57      5.82 o 
  -1   2  11      120.35      124.52     11.69 o 
   0   2  11       86.78       70.99     10.16 o 
   1   2  11       37.66       20.32      6.94 o 
   2   2  11        4.54        7.86      6.57 o 
   3   2  11       11.55        9.93      6.82 o 
   4   2  11       30.32       23.49      7.83 o 
   5   2  11       15.14        8.72      8.60 o 
   6   2  11        3.61        9.39      9.22 o 
   7   2  11        8.70       11.80      8.84 o 
  -8   3  11        9.27       17.91     18.95 o 
  -7   3  11        5.18       14.20     11.05 o 
  -5   3  11        6.70       45.69     19.60 o 
  -4   3  11       29.20       49.82     21.22 o 
  -3   3  11        9.81        7.57     11.22 o 
  -2   3  11       25.84       23.72      8.99 o 
  -1   3  11       24.15       18.48      7.70 o 
   0   3  11        9.40       10.11      8.14 o 
   1   3  11       22.00       11.97      7.65 o 
   2   3  11        0.64       12.32     10.27 o 
   3   3  11        0.82       -1.81     11.53 o 
   4   3  11        3.13        7.43     10.46 o 
   5   3  11       11.22       14.27      9.34 o 
   6   3  11        5.62        5.29      9.09 o 
  -6   4  11        4.76       28.34     13.66 o 
  -5   4  11       11.25       34.98     13.87 o 
  -4   4  11       19.28       45.74     23.04 o 
  -3   4  11       11.22       19.48      9.70 o 
  -2   4  11       23.58       23.91     12.91 o 
  -1   4  11        2.97        8.73     11.02 o 
   0   4  11        2.31        8.13     13.18 o 
   1   4  11       27.21       25.32      9.71 o 
   2   4  11       11.89        8.47      8.23 o 
   3   4  11        3.82        1.56     10.98 o 
   4   4  11        4.09        2.05     11.85 o 
   5   4  11        1.48      -21.70     25.03 o 
  -3   5  11        2.03       10.78     10.09 o 
  -2   5  11       14.78        8.46      9.69 o 
  -1   5  11        7.94        6.92     11.68 o 
   0   5  11       12.46        2.02     15.31 o 
   1   5  11        9.59      -17.84     24.63 o 
   2   5  11        4.51      -28.58     25.45 o 
  -7   0  12       11.45       -0.11     14.71 o 
  -6   0  12       21.91       15.33     15.31 o 
  -4   0  12        0.17       -1.69     12.87 o 
  -3   0  12        6.28        7.34      9.29 o 
  -2   0  12        8.68       21.64      9.11 o 
  -1   0  12       10.41       10.03     12.82 o 
   0   0  12        2.76       -5.41      8.62 o 
   1   0  12       44.94       51.26     16.23 o 
   2   0  12        2.20        0.48     11.84 o 
   3   0  12       18.19       22.12     11.13 o 
   4   0  12        0.68        9.14     11.02 o 
   5   0  12        0.07        0.51      8.72 o 
   6   0  12        6.15       -5.17     10.07 o 
  -8   1  12        3.08       -9.41     18.18 o 
  -7   1  12        5.03        4.47     11.39 o 
  -6   1  12        1.23       -5.18      9.28 o 
  -4   1  12       14.38       20.84     10.53 o 
  -3   1  12       17.10       34.27      7.15 o 
  -2   1  12       12.34       12.98      6.46 o 
  -1   1  12        0.94        9.32      8.21 o 
   0   1  12       20.18       16.92      6.90 o 
   1   1  12       40.66       47.83      8.64 o 
   2   1  12        8.96        6.31      6.69 o 
   3   1  12        8.64        9.14      6.63 o 
   4   1  12        6.18       10.00      7.27 o 
   5   1  12        3.13        5.68      7.08 o 
   6   1  12        9.32        0.06     11.42 o 
   7   1  12        4.78        8.70     18.46 o 
  -7   2  12       27.43       31.96     19.60 o 
  -6   2  12        5.87       14.76     16.00 o 
  -5   2  12       22.92       36.19     19.26 o 
  -4   2  12        5.05       13.60     11.61 o 
  -3   2  12        7.70       20.20      6.88 o 
  -2   2  12       15.65       31.11      7.92 o 
  -1   2  12       10.86        4.64      6.78 o 
   0   2  12       16.78       13.84      6.86 o 
   1   2  12        5.26       -6.35      5.95 o 
   2   2  12       35.63       27.87      8.40 o 
   3   2  12       27.88       15.77      8.05 o 
   4   2  12        5.87        5.94      8.25 o 
   5   2  12        0.68       -5.38     12.06 o 
  -5   3  12        5.35       34.53     22.50 o 
  -4   3  12       19.14       42.34     23.35 o 
  -3   3  12        5.01       22.36      9.23 o 
  -2   3  12        7.32       17.60      8.50 o 
  -1   3  12       13.89       11.76      9.05 o 
   0   3  12        9.97       -4.75      7.85 o 
   1   3  12       34.71       25.27     12.29 o 
   2   3  12       10.77        8.63      8.08 o 
   3   3  12       10.35       12.45      8.72 o 
   4   3  12        2.00        2.47     10.58 o 
  -4   4  12        4.41       23.81     27.45 o 
  -3   4  12        0.90        4.65      9.40 o 
  -2   4  12       11.03       14.48      9.29 o 
  -1   4  12       19.01       16.14      9.54 o 
   0   4  12        2.25       14.22     10.28 o 
   1   4  12        7.44       -4.37      9.60 o 
   2   4  12        6.81      -33.09     25.05 o 
  -5   0  13       11.84       31.91     16.22 o 
  -4   0  13        9.32       31.25     16.91 o 
  -3   0  13        4.47       24.55     10.03 o 
  -2   0  13        0.55       15.58     10.38 o 
  -1   0  13        1.01       -3.67      9.73 o 
   0   0  13        1.63       10.17     14.48 o 
   1   0  13        4.11        2.14      9.37 o 
   2   0  13        1.53       -9.44      8.05 o 
   3   0  13        0.17       -5.86     11.37 o 
   4   0  13       15.19       17.41     10.99 o 
   5   0  13        0.10       -9.96     17.38 o 
  -5   1  13        3.17       27.03     11.29 o 
  -4   1  13        8.97       24.31     11.87 o 
  -3   1  13        3.19       22.86      8.56 o 
  -2   1  13       11.24       33.95      8.09 o 
  -1   1  13        6.81       13.79      7.38 o 
   0   1  13       15.61       16.51      7.13 o 
   1   1  13        0.79       -6.05      6.30 o 
   2   1  13        1.90        4.39      7.01 o 
   3   1  13        5.43        1.79      6.89 o 
   4   1  13        2.33       -0.01      7.68 o 
   5   1  13        2.66       -8.28     15.80 o 
  -5   2  13        0.33       24.90     15.78 o 
  -4   2  13       13.07       24.03     12.98 o 
  -3   2  13       18.07       21.79     10.01 o 
  -2   2  13       12.55       17.15      7.91 o 
  -1   2  13        9.80        3.71      8.07 o 
   0   2  13       15.03       16.07      9.78 o 
   1   2  13        3.43        8.89      8.12 o 
   2   2  13       11.23       22.07      9.18 o 
   3   2  13        3.85       17.48     13.69 o 
  -3   3  13        7.80       19.42     15.20 o 
  -2   3  13        0.79       -1.49      8.66 o 
  -1   3  13       13.69        1.11      9.45 o 
   0   3  13       13.92        4.42     10.66 o 
   1   3  13        8.88       -4.63      8.94 o 
  -3   0  14        0.07       -1.18     18.31 o 
  -2   0  14       10.29        2.18     20.99 o 
  -1   0  14        9.56       16.11     11.94 o 
   0   0  14        0.25       12.57     16.67 o 
   1   0  14        0.37       -5.50     19.81 o 
   2   0  14        2.52       -8.63     18.42 o 
  -3   1  14        7.92       33.58     18.40 o 
  -2   1  14        4.46       14.93      8.52 o 
  -1   1  14        7.28       10.75      7.61 o 
   0   1  14        2.10       -3.00      8.42 o 
   1   1  14        4.24       10.11      8.54 o 
   2   1  14        3.50       -2.40     16.27 o 
  -2   2  14        0.52        6.27      9.73 o 
  -1   2  14        7.75       16.35     10.50 o 
                                                 
